# Supplementary material for: 1-(4-Hy­droxy­phen­yl)piperazine-1,4-diium tetra­chlorido­cobalt(II) monohydrate
Source: Acta Crystallogr Sect E Struct Rep Online. 2014 Jan 31;70(Pt 2):m75. doi: 10.1107/S1600536814001767 (PMC3998272; doi:10.1107/S1600536814001767)
Supplement: Supplementary file 1 [file e-70-00m75-sup1.cif]

##############################################################################
#                                                                            #
# This CIF contains the data in a paper accepted for publication in          #
# Acta Crystallographica Section E. It conforms to the requirements of       #
# Notes for Authors for Acta Crystallographica Section E, and has been       #
# peer reviewed under the auspices of the IUCr Commission on Journals.       #
#                                                                            #
# Full details of the Crystallographic Information File format               #
# are given in the paper "The Crystallographic Information File (CIF):       #
# a New Standard Archive File for Crystallography" by S. R. Hall, F. H.      #
# Allen and I. D. Brown [Acta Cryst. (1991), A47, 655-685].                  #
#                                                                            #
# The current version of the core CIF dictionary is obtainable from          #
# ftp://ftp.iucr.org/pub/cif_core.dic.                                       #
#                                                                            #
# Software is freely available for graphical display of the structure(s)     #
# in this CIF. For information consult the CIF software page                 #
# http://www.iucr.org/resources/cif/software.                                #
#                                                                            #
# This file may be used for bona fide research purposes within the           #
# scientific community so long as proper attribution is given to the journal # 
# article from which it was obtained.                                        #
#                                                                            #
##############################################################################
data_I
_audit_creation_method     SHELXL-97
_database_code_depnum_ccdc_archive     'CCDC 949157'
_chemical_name_systematic
;
1-(4-Hydroxyphenyl)piperazine-1,4-diium tetrachloridocobalt(II) monohydrate
;
_chemical_name_common     ?
_chemical_formula_moiety     'C10 H16 N2 O 2+, Cl4 Co 2-, H2 O'
_chemical_formula_sum     'C10 H18 Cl4 Co N2 O2'
_chemical_formula_iupac     '(C10 H16 N2 O) [Co Cl4], H2 O'
_chemical_formula_weight     398.99
_chemical_melting_point     ?
_symmetry_cell_setting     triclinic
_symmetry_space_group_name_H-M     'P -1'
_symmetry_space_group_name_Hall     '-P 1'
loop_
    _symmetry_equiv_pos_as_xyz
    'x, y, z'
    '-x, -y, -z'
_cell_length_a     7.4550(10)
_cell_length_b     8.002(2)
_cell_length_c     14.1050(10)
_cell_angle_alpha     91.720(10)
_cell_angle_beta     96.980(10)
_cell_angle_gamma     99.190(10)
_cell_volume     823.4(2)
_cell_formula_units_Z     2
_cell_measurement_reflns_used     25
_cell_measurement_theta_min     10
_cell_measurement_theta_max     15
_cell_measurement_temperature     298(2)
_exptl_crystal_description     prism
_exptl_crystal_colour     blue
_exptl_crystal_size_max     0.6
_exptl_crystal_size_mid     0.3
_exptl_crystal_size_min     0.2
_exptl_crystal_density_diffrn     1.609
_exptl_crystal_density_meas     ?
_exptl_crystal_density_method     'not measured'
_exptl_crystal_F_000     406
_exptl_absorpt_coefficient_mu     1.689
_exptl_absorpt_correction_type     psi-scan
_exptl_absorpt_process_details     '(North <i>et al.</i>, 1968)'
_exptl_absorpt_correction_T_min     0.6066
_exptl_absorpt_correction_T_max     0.7121
_exptl_special_details     ?
_diffrn_ambient_temperature     298(2)
_diffrn_radiation_type     MoK\a
_diffrn_radiation_wavelength     0.71073
_diffrn_radiation_source     'fine-focus sealed tube'
_diffrn_radiation_monochromator     graphite
_diffrn_measurement_device_type     'Enraf--Nonius CAD-4'
_diffrn_measurement_method     'non-profiled \w/2\q scans'
_diffrn_detector_area_resol_mean     ?
_diffrn_reflns_number     4220
_diffrn_reflns_av_R_equivalents     0.0268
_diffrn_reflns_av_sigmaI/netI     0.0247
_diffrn_reflns_theta_min     2.58
_diffrn_reflns_theta_max     26.97
_diffrn_reflns_theta_full     26.97
_diffrn_measured_fraction_theta_max     1.000
_diffrn_measured_fraction_theta_full     1.000
_diffrn_reflns_limit_h_min     -9
_diffrn_reflns_limit_h_max     1
_diffrn_reflns_limit_k_min     -10
_diffrn_reflns_limit_k_max     10
_diffrn_reflns_limit_l_min     -17
_diffrn_reflns_limit_l_max     17
_diffrn_standards_number     2
_diffrn_standards_interval_count     ?
_diffrn_standards_interval_time     120
_diffrn_standards_decay_%     1
_refine_special_details
;
Refinement of <i>F</i>^2^ against ALL reflections. The weighted <i>R</i>-factor
<i>wR</i> and goodness of fit <i>S</i> are based on <i>F</i>^2^, conventional
<i>R</i>-factors <i>R</i> are based on <i>F</i>, with <i>F</i> set to zero for
negative <i>F</i>^2^. The threshold expression of <i>F</i>^2^ >
\s(<i>F</i>^2^) is used only for calculating <i>R</i>-factors(gt) <i>etc</i>.
and is not relevant to the choice of reflections for refinement.
<i>R</i>-factors based on <i>F</i>^2^ are statistically about twice as large
as those based on <i>F</i>, and <i>R</i>- factors based on ALL data will be
even larger.
;
_reflns_number_total     3586
_reflns_number_gt     3110
_reflns_threshold_expression     I>2sigma(I)
_refine_ls_structure_factor_coef     Fsqd
_refine_ls_matrix_type     full
_refine_ls_R_factor_all     0.0371
_refine_ls_R_factor_gt     0.0371
_refine_ls_wR_factor_gt     0.1015
_refine_ls_wR_factor_ref     0.1015
_refine_ls_goodness_of_fit_ref     1.083
_refine_ls_restrained_S_all     1.083
_refine_ls_number_reflns     3586
_refine_ls_number_parameters     245
_refine_ls_number_restraints     0
_refine_ls_hydrogen_treatment     refall
_refine_ls_weighting_scheme     calc
_refine_ls_weighting_details
         'calc w=1/[\s^2^(Fo^2^)+(0.0592P)^2^+0.2936P] where P=(Fo^2^+2Fc^2^)/3'
_atom_sites_solution_hydrogens     geom
_atom_sites_solution_primary     direct
_atom_sites_solution_secondary     difmap
_refine_ls_shift/su_max     0.001
_refine_ls_shift/su_mean     0.000
_refine_diff_density_max     0.725
_refine_diff_density_min     -0.448
_refine_ls_extinction_method     'SHELXL97 (Sheldrick, 2008)'
_refine_ls_extinction_coef     0.019(2)
_refine_ls_extinction_expression
                                  'Fc^*^=kFc[1+0.001xFc^2^\l^3^/sin(2\q)]^-1/4^'
loop_
    _atom_type_symbol
    _atom_type_description
    _atom_type_scat_dispersion_real
    _atom_type_scat_dispersion_imag
    _atom_type_scat_source
    'C' 'C' 0.0033 0.0016
                         'International Tables Vol C Tables 4.2.6.8 and 6.1.1.4'
    'H' 'H' 0.0000 0.0000
                         'International Tables Vol C Tables 4.2.6.8 and 6.1.1.4'
    'Cl' 'Cl' 0.1484 0.1585
                         'International Tables Vol C Tables 4.2.6.8 and 6.1.1.4'
    'Co' 'Co' 0.3494 0.9721
                         'International Tables Vol C Tables 4.2.6.8 and 6.1.1.4'
    'N' 'N' 0.0061 0.0033
                         'International Tables Vol C Tables 4.2.6.8 and 6.1.1.4'
    'O' 'O' 0.0106 0.0060
                         'International Tables Vol C Tables 4.2.6.8 and 6.1.1.4'
_computing_data_collection     'CAD-4 EXPRESS (Enraf--Nonius, 1994)'
_computing_cell_refinement     'CAD-4 EXPRESS (Enraf--Nonius, 1994)'
_computing_data_reduction     'XCAD4 (Harms & Wocadlo, 1995)'
_computing_structure_solution     'SHELXS97 (Sheldrick, 2008)'
_computing_structure_refinement     'SHELXL97 (Sheldrick, 2008)'
_computing_molecular_graphics     'DIAMOND (Brandenburg, 2008)'
_computing_publication_material     'publCIF (Westrip, 2010)'
loop_
    _atom_site_type_symbol
    _atom_site_label
    _atom_site_fract_x
    _atom_site_fract_y
    _atom_site_fract_z
    _atom_site_U_iso_or_equiv
    _atom_site_adp_type
    _atom_site_calc_flag
    _atom_site_refinement_flags
    _atom_site_occupancy
    _atom_site_symmetry_multiplicity
    _atom_site_disorder_assembly
    _atom_site_disorder_group
    Co Co 0.13891(4) 0.68672(4) 0.31676(2) 0.03430(13) Uani d . 1 1 . .
    Cl Cl1 -0.02197(8) 0.72320(8) 0.44103(4) 0.04349(16) Uani d . 1 1 . .
    Cl Cl2 0.43614(7) 0.72221(8) 0.37771(4) 0.04201(16) Uani d . 1 1 . .
    Cl Cl3 0.09100(10) 0.89884(9) 0.21635(5) 0.05405(19) Uani d . 1 1 . .
    Cl Cl4 0.04924(9) 0.43236(8) 0.23402(5) 0.0534(2) Uani d . 1 1 . .
    N N1 0.6315(3) 0.2602(2) 0.20897(12) 0.0300(4) Uani d . 1 1 . .
    N N2 0.6528(3) 0.1678(3) 0.40592(14) 0.0362(4) Uani d . 1 1 . .
    O O 0.3173(3) 0.2976(3) -0.16914(12) 0.0487(4) Uani d . 1 1 . .
    O OW 0.2791(3) 0.1012(3) 0.42756(18) 0.0602(6) Uani d . 1 1 . .
    C C1 0.3886(3) 0.2802(3) -0.07645(16) 0.0375(5) Uani d . 1 1 . .
    C C2 0.2788(4) 0.2306(4) -0.00674(18) 0.0475(6) Uani d . 1 1 . .
    C C3 0.3570(3) 0.2225(4) 0.08687(17) 0.0447(6) Uani d . 1 1 . .
    C C4 0.5440(3) 0.2645(3) 0.10896(15) 0.0319(4) Uani d . 1 1 . .
    C C5 0.6549(3) 0.3101(3) 0.03969(17) 0.0395(5) Uani d . 1 1 . .
    C C6 0.5760(4) 0.3167(3) -0.05438(17) 0.0422(5) Uani d . 1 1 . .
    C C7 0.6411(4) 0.3453(3) 0.37993(17) 0.0416(5) Uani d . 1 1 . .
    C C8 0.5389(4) 0.3477(3) 0.28063(17) 0.0402(5) Uani d . 1 1 . .
    C C9 0.6456(4) 0.0825(3) 0.23609(17) 0.0363(5) Uani d . 1 1 . .
    C C10 0.7445(3) 0.0816(3) 0.33578(17) 0.0379(5) Uani d . 1 1 . .
    H HWA 0.193(6) 0.050(5) 0.384(3) 0.082(12) Uiso d . 1 1 . .
    H HWB 0.227(6) 0.161(5) 0.454(3) 0.080(13) Uiso d . 1 1 . .
    H H1 0.213(5) 0.259(5) -0.172(3) 0.066(11) Uiso d . 1 1 . .
    H H2 0.144(4) 0.201(4) -0.019(2) 0.055(8) Uiso d . 1 1 . .
    H H3 0.284(4) 0.180(4) 0.134(2) 0.054(8) Uiso d . 1 1 . .
    H H5 0.781(4) 0.344(4) 0.056(2) 0.052(8) Uiso d . 1 1 . .
    H H6 0.646(4) 0.344(4) -0.102(2) 0.052(8) Uiso d . 1 1 . .
    H H7A 0.578(5) 0.390(4) 0.426(2) 0.064(9) Uiso d . 1 1 . .
    H H7B 0.769(5) 0.410(4) 0.385(2) 0.054(8) Uiso d . 1 1 . .
    H H8A 0.415(4) 0.288(4) 0.278(2) 0.052(8) Uiso d . 1 1 . .
    H H8B 0.531(4) 0.449(4) 0.264(2) 0.051(8) Uiso d . 1 1 . .
    H H9A 0.528(5) 0.019(4) 0.231(2) 0.054(8) Uiso d . 1 1 . .
    H H9B 0.718(4) 0.045(4) 0.191(2) 0.045(7) Uiso d . 1 1 . .
    H H10A 0.749(4) -0.027(4) 0.353(2) 0.047(7) Uiso d . 1 1 . .
    H H10B 0.865(4) 0.147(4) 0.340(2) 0.045(7) Uiso d . 1 1 . .
    H H1N 0.752(4) 0.317(4) 0.209(2) 0.046(7) Uiso d . 1 1 . .
    H H2NA 0.551(5) 0.113(4) 0.411(2) 0.063(10) Uiso d . 1 1 . .
    H H2NB 0.722(4) 0.175(4) 0.464(2) 0.046(8) Uiso d . 1 1 . .
loop_
    _atom_site_aniso_label
    _atom_site_aniso_U_11
    _atom_site_aniso_U_22
    _atom_site_aniso_U_33
    _atom_site_aniso_U_12
    _atom_site_aniso_U_13
    _atom_site_aniso_U_23
    Co 0.03205(18) 0.03383(18) 0.03517(19) 0.00247(12) 0.00115(12) 0.00040(12)
    Cl1 0.0365(3) 0.0511(3) 0.0436(3) 0.0088(2) 0.0072(2) -0.0033(2)
    Cl2 0.0314(3) 0.0489(3) 0.0448(3) 0.0073(2) 0.0020(2) -0.0056(2)
    Cl3 0.0535(4) 0.0515(4) 0.0533(4) 0.0005(3) -0.0020(3) 0.0208(3)
    Cl4 0.0400(3) 0.0473(3) 0.0682(4) -0.0050(3) 0.0099(3) -0.0209(3)
    N1 0.0349(9) 0.0261(8) 0.0281(8) 0.0025(7) 0.0030(7) 0.0021(6)
    N2 0.0353(10) 0.0397(10) 0.0316(9) 0.0020(8) 0.0003(8) 0.0082(8)
    O 0.0569(12) 0.0537(11) 0.0325(9) 0.0054(9) -0.0026(8) 0.0072(7)
    OW 0.0417(10) 0.0598(13) 0.0764(15) 0.0048(9) 0.0080(10) -0.0254(11)
    C1 0.0479(13) 0.0318(10) 0.0322(11) 0.0078(9) 0.0015(9) 0.0000(8)
    C2 0.0400(13) 0.0566(15) 0.0408(13) -0.0031(11) -0.0019(10) 0.0074(11)
    C3 0.0384(12) 0.0569(15) 0.0347(12) -0.0052(11) 0.0037(10) 0.0090(10)
    C4 0.0378(11) 0.0266(9) 0.0301(10) 0.0036(8) 0.0014(8) 0.0009(7)
    C5 0.0371(12) 0.0469(13) 0.0350(11) 0.0074(10) 0.0053(9) 0.0024(9)
    C6 0.0466(13) 0.0491(13) 0.0322(11) 0.0070(11) 0.0107(10) 0.0042(10)
    C7 0.0589(15) 0.0334(11) 0.0323(11) 0.0088(11) 0.0046(10) -0.0006(9)
    C8 0.0569(15) 0.0344(11) 0.0340(11) 0.0193(11) 0.0079(10) 0.0032(9)
    C9 0.0458(13) 0.0257(10) 0.0375(12) 0.0092(9) 0.0013(10) 0.0017(8)
    C10 0.0395(12) 0.0332(11) 0.0413(12) 0.0096(10) -0.0003(9) 0.0071(9)
_geom_special_details
;
All e.s.d.'s (except the e.s.d. in the dihedral angle between two l.s. planes)
are estimated using the full covariance matrix. The cell e.s.d.'s are taken
into account individually in the estimation of e.s.d.'s in distances, angles
and torsion angles; correlations between e.s.d.'s in cell parameters are only
used when they are defined by crystal symmetry. An approximate (isotropic)
treatment of cell e.s.d.'s is used for estimating e.s.d.'s involving l.s.
planes.
;
loop_
    _geom_bond_atom_site_label_1
    _geom_bond_atom_site_label_2
    _geom_bond_site_symmetry_2
    _geom_bond_distance
    _geom_bond_publ_flag
    Co Cl2 . 2.2475(7) y
    Co Cl4 . 2.2772(7) y
    Co Cl1 . 2.2777(7) y
    Co Cl3 . 2.2868(7) y
    N1 C4 . 1.484(3) ?
    N1 C9 . 1.500(3) ?
    N1 C8 . 1.506(3) ?
    N1 H1N . 0.94(3) ?
    N2 C10 . 1.482(3) ?
    N2 C7 . 1.491(3) ?
    N2 H2NA . 0.83(4) ?
    N2 H2NB . 0.91(3) ?
    O C1 . 1.370(3) ?
    O H1 . 0.79(4) ?
    OW HWA . 0.87(4) ?
    OW HWB . 0.77(4) ?
    C1 C6 . 1.376(4) ?
    C1 C2 . 1.382(4) ?
    C2 C3 . 1.385(3) ?
    C2 H2 . 0.99(3) ?
    C3 C4 . 1.376(3) ?
    C3 H3 . 0.95(3) ?
    C4 C5 . 1.376(3) ?
    C5 C6 . 1.391(3) ?
    C5 H5 . 0.94(3) ?
    C6 H6 . 0.91(3) ?
    C7 C8 . 1.513(3) ?
    C7 H7A . 0.94(3) ?
    C7 H7B . 1.00(3) ?
    C8 H8A . 0.96(3) ?
    C8 H8B . 0.86(3) ?
    C9 C10 . 1.507(3) ?
    C9 H9A . 0.93(3) ?
    C9 H9B . 0.95(3) ?
    C10 H10A . 0.92(3) ?
    C10 H10B . 0.96(3) ?
loop_
    _geom_angle_atom_site_label_1
    _geom_angle_atom_site_label_2
    _geom_angle_atom_site_label_3
    _geom_angle_site_symmetry_1
    _geom_angle_site_symmetry_3
    _geom_angle
    _geom_angle_publ_flag
    Cl2 Co Cl4 . . 111.38(3) ?
    Cl2 Co Cl1 . . 106.87(3) ?
    Cl4 Co Cl1 . . 113.97(3) ?
    Cl2 Co Cl3 . . 109.60(3) ?
    Cl4 Co Cl3 . . 108.94(3) ?
    Cl1 Co Cl3 . . 105.87(3) ?
    C4 N1 C9 . . 111.55(16) ?
    C4 N1 C8 . . 113.32(17) ?
    C9 N1 C8 . . 110.62(17) ?
    C4 N1 H1N . . 105.0(18) ?
    C9 N1 H1N . . 106.4(18) ?
    C8 N1 H1N . . 109.6(17) ?
    C10 N2 C7 . . 110.87(18) ?
    C10 N2 H2NA . . 111(2) ?
    C7 N2 H2NA . . 112(2) ?
    C10 N2 H2NB . . 109.1(18) ?
    C7 N2 H2NB . . 106.2(18) ?
    H2NA N2 H2NB . . 108(3) ?
    C1 O H1 . . 105(3) ?
    HWA OW HWB . . 102(4) ?
    O C1 C6 . . 117.2(2) ?
    O C1 C2 . . 122.2(2) ?
    C6 C1 C2 . . 120.6(2) ?
    C1 C2 C3 . . 119.9(2) ?
    C1 C2 H2 . . 123.5(18) ?
    C3 C2 H2 . . 116.6(18) ?
    C4 C3 C2 . . 119.1(2) ?
    C4 C3 H3 . . 120.2(18) ?
    C2 C3 H3 . . 120.5(18) ?
    C5 C4 C3 . . 121.4(2) ?
    C5 C4 N1 . . 118.25(19) ?
    C3 C4 N1 . . 120.36(19) ?
    C4 C5 C6 . . 119.3(2) ?
    C4 C5 H5 . . 120.3(19) ?
    C6 C5 H5 . . 120.3(19) ?
    C1 C6 C5 . . 119.6(2) ?
    C1 C6 H6 . . 119.3(19) ?
    C5 C6 H6 . . 121.1(19) ?
    N2 C7 C8 . . 110.53(19) ?
    N2 C7 H7A . . 106(2) ?
    C8 C7 H7A . . 111(2) ?
    N2 C7 H7B . . 108.3(18) ?
    C8 C7 H7B . . 111.9(18) ?
    H7A C7 H7B . . 109(3) ?
    N1 C8 C7 . . 110.1(2) ?
    N1 C8 H8A . . 107.9(19) ?
    C7 C8 H8A . . 110.1(19) ?
    N1 C8 H8B . . 109(2) ?
    C7 C8 H8B . . 112(2) ?
    H8A C8 H8B . . 107(3) ?
    N1 C9 C10 . . 110.75(18) ?
    N1 C9 H9A . . 108.8(19) ?
    C10 C9 H9A . . 111.0(19) ?
    N1 C9 H9B . . 103.1(17) ?
    C10 C9 H9B . . 109.7(17) ?
    H9A C9 H9B . . 113(2) ?
    N2 C10 C9 . . 110.96(19) ?
    N2 C10 H10A . . 108.8(18) ?
    C9 C10 H10A . . 110.8(18) ?
    N2 C10 H10B . . 104.4(17) ?
    C9 C10 H10B . . 110.3(17) ?
    H10A C10 H10B . . 111(2) ?
loop_
    _geom_hbond_atom_site_label_D
    _geom_hbond_atom_site_label_H
    _geom_hbond_atom_site_label_A
    _geom_hbond_site_symmetry_A
    _geom_hbond_distance_DH
    _geom_hbond_distance_HA
    _geom_hbond_distance_DA
    _geom_hbond_angle_DHA
    OW HWA Cl3 1_545 0.87(4) 2.59(4) 3.381(3) 150(4)
    OW HWB Cl1 2_566 0.78(4) 2.51(4) 3.264(3) 164(4)
    O H1 Cl3 2_565 0.79(4) 2.41(4) 3.177(3) 165(4)
    N1 H1N Cl4 1_655 0.94(3) 2.24(3) 3.171(2) 170(2)
    N2 H2NA OW 1_555 0.83(4) 2.06(4) 2.807(2) 151(3)
    N2 H2NB Cl1 2_666 0.91(3) 2.47(3) 3.267(2) 147(2)
    N2 H2NB Cl2 2_666 0.91(3) 2.81(3) 3.324(2) 117(2)
_iucr_refine_instructions_details
;
TITL 3 in P -1
CELL  0.71073   7.4551   8.0021  14.1050   91.718   96.976   99.189
ZERR     2.00   0.0010   0.0020   0.0010    0.01    0.01    0.01
LATT   1
SFAC  C    H    CL   CO   N    O
UNIT  20   36   8    2    4    4
ACTA
HTAB    2.00000
BOND   $H
L.S.  10
WGHT    0.059200    0.291900
EXTI    0.018857
FVAR       1.24004
MPLA C1 C2 C3 C4 C5 C6
MPLA C7 C8 C9 C10 N1 N2
CO1   4    0.138907    0.686720    0.316764    11.00000    0.03198    0.03375 =
         0.03509    0.00040    0.00114    0.00245
CL1   3   -0.021968    0.723197    0.441034    11.00000    0.03643    0.05099 =
         0.04354   -0.00329    0.00719    0.00883
CL2   3    0.436136    0.722214    0.377709    11.00000    0.03131    0.04881 =
         0.04472   -0.00560    0.00196    0.00732
CL3   3    0.090997    0.898841    0.216352    11.00000    0.05346    0.05145 =
         0.05324    0.02082   -0.00197    0.00053
CL4   3    0.049237    0.432357    0.234018    11.00000    0.03995    0.04724 =
         0.06814   -0.02090    0.00991   -0.00497
N1    5    0.631496    0.260187    0.208969    11.00000    0.03479    0.02602 =
         0.02805    0.00206    0.00303    0.00245
N2    5    0.652770    0.167817    0.405921    11.00000    0.03523    0.03957 =
         0.03148    0.00820    0.00034    0.00202
O1    6    0.317295    0.297579   -0.169136    11.00000    0.05685    0.05367 =
         0.03241    0.00720   -0.00262    0.00539
O2    6    0.279127    0.101212    0.427564    11.00000    0.04159    0.05968 =
         0.07633   -0.02538    0.00800    0.00481
C1    1    0.388584    0.280176   -0.076448    11.00000    0.04780    0.03170 =
         0.03217    0.00003    0.00152    0.00783
C2    1    0.278797    0.230616   -0.006739    11.00000    0.03987    0.05648 =
         0.04073    0.00735   -0.00193   -0.00308
C3    1    0.356957    0.222473    0.086869    11.00000    0.03835    0.05683 =
         0.03461    0.00902    0.00370   -0.00520
C4    1    0.544041    0.264453    0.108956    11.00000    0.03768    0.02652 =
         0.03005    0.00094    0.00137    0.00357
C5    1    0.654886    0.310134    0.039686    11.00000    0.03699    0.04687 =
         0.03490    0.00238    0.00530    0.00742
C6    1    0.575987    0.316747   -0.054384    11.00000    0.04652    0.04900 =
         0.03210    0.00422    0.01067    0.00694
C7    1    0.641132    0.345294    0.379934    11.00000    0.05887    0.03328 =
         0.03225   -0.00058    0.00459    0.00883
C8    1    0.538949    0.347680    0.280634    11.00000    0.05684    0.03427 =
         0.03389    0.00323    0.00793    0.01927
C9    1    0.645626    0.082453    0.236090    11.00000    0.04570    0.02563 =
         0.03739    0.00173    0.00130    0.00915
C10   1    0.744538    0.081568    0.335781    11.00000    0.03943    0.03313 =
         0.04117    0.00709   -0.00034    0.00964
H1A   2    0.193317    0.050194    0.384394    11.00000    0.08147
H1B   2    0.227257    0.160882    0.453841    11.00000    0.08014
H1    2    0.212824    0.258946   -0.172271    11.00000    0.06612
H2    2    0.143615    0.200733   -0.019466    11.00000    0.05508
H3    2    0.283645    0.180233    0.134356    11.00000    0.05368
H5    2    0.781329    0.344489    0.056499    11.00000    0.05149
H6    2    0.646263    0.344320   -0.101809    11.00000    0.05146
H7A   2    0.577522    0.390418    0.425991    11.00000    0.06379
H7B   2    0.768544    0.410345    0.385027    11.00000    0.05400
H8A   2    0.415485    0.288210    0.278453    11.00000    0.05194
H8B   2    0.531092    0.448764    0.263775    11.00000    0.05064
H9A   2    0.527777    0.019335    0.231198    11.00000    0.05406
H9B   2    0.717823    0.045017    0.190787    11.00000    0.04447
H10A  2    0.748870   -0.027143    0.353400    11.00000    0.04658
H10B  2    0.865128    0.147211    0.340013    11.00000    0.04530
H1N   2    0.752277    0.316752    0.209194    11.00000    0.04567
H2NA  2    0.550579    0.112659    0.411346    11.00000    0.06312
H2NB  2    0.721698    0.175341    0.464352    11.00000    0.04627
HKLF 4
REM  3 in P -1
REM R1 =  0.0340 for   3110 Fo > 4sig(Fo)  and  0.0413 for all   3586 data
REM    245 parameters refined using      0 restraints
END
WGHT      0.0592      0.2917
;
data_New_Global_Publ_Block
_journal_date_recd_electronic     2013-11-25
_journal_date_accepted     2014-01-24
_journal_name_full     'Acta Crystallographica, Section E'
_journal_year     2014
_journal_volume     70
_journal_issue      2
_journal_page_first     m75
_journal_page_last     m75
_journal_paper_category     QM
_journal_paper_doi     10.1107/S1600536814001767
_journal_coeditor_code     CQ2009
_publ_contact_author_name     'Prof. Habib Boughzala'
_publ_contact_author_address
;
Laboratoire de Materiaux et Cristallochimie
Institut preparatoire aux etudes ingenieur Nabeul
8000 Mrezga, Nabeul, Tunisia
;
_publ_contact_author_email     habib.boughzala@ipein.rnu.tn
_publ_contact_author_fax     '216 72 220181'
_publ_contact_author_phone     '216 72 220091'
_publ_section_title
;
1-(4-Hydroxyphenyl)piperazine-1,4-diium tetrachloridocobalt(II) monohydrate
;
loop_
    _publ_author_name
    _publ_author_address
    'Mghandef, Marwa'
;
Laboratoire de Mat\'eriaux et Cristallochimie
Facult\'e des Sciences de Tunis
Universit\'e de Tunis El Manar
2092 Manar II Tunis, Tunisia
;
    'Boughzala, Habib'
;
Laboratoire de Mat\'eriaux et Cristallochimie
Facult\'e des Sciences de Tunis
Universit\'e de Tunis El Manar
2092 Manar II Tunis, Tunisia
;
_publ_section_synopsis     .
