# Supplementary material for: 1-(4-Hy­droxy­phen­yl)piperazine-1,4-diium tetra­chlorido­cobalt(II) monohydrate
Source: Acta Crystallogr Sect E Struct Rep Online. 2014 Jan 31;70(Pt 2):m75. doi: 10.1107/S1600536814001767 (PMC3998272; doi:10.1107/S1600536814001767)
Supplement: Supplementary file 2 [file e-70-00m75-Isup2.hkl]

# 
# h,k,l, Fc-squared, Fo-squared, sigma(Fo-squared) and status flag 
# 
data_I
_shelx_title ' 3 in P -1' 
_shelx_refln_list_code          4 
_shelx_F_calc_maximum      125.82 
_exptl_crystal_F_000       406.00 
_reflns_d_resolution_high  0.7836 
 
loop_ 
 _symmetry_equiv_pos_as_xyz 
 'x, y, z' 
 '-x, -y, -z' 
 
_cell_length_a     7.4551 
_cell_length_b     8.0021 
_cell_length_c    14.1050 
_cell_angle_alpha  91.718 
_cell_angle_beta   96.976 
_cell_angle_gamma  99.189 
 
_shelx_F_squared_multiplier     1.000 
 
loop_ 
 _refln_index_h 
 _refln_index_k 
 _refln_index_l 
 _refln_F_squared_calc 
 _refln_F_squared_meas 
 _refln_F_squared_sigma 
 _refln_observed_status 
   1   0   0       50.37       34.59      1.10 o 
   2   0   0     1026.24     1169.31      9.33 o 
   3   0   0     1033.23     1161.34     10.89 o 
   4   0   0      974.75     1105.92     13.30 o 
   5   0   0       48.42       47.51      3.78 o 
   6   0   0        1.08        2.34      2.27 o 
   7   0   0      274.08      252.10      9.25 o 
   8   0   0        7.32        6.68      3.40 o 
   9   0   0       17.16       18.32      2.12 o 
  -9   1   0        1.00       -0.78      2.96 o 
  -8   1   0      160.33      153.30      8.27 o 
  -7   1   0        3.22       -3.54      3.54 o 
  -6   1   0      524.08      500.78     11.46 o 
  -5   1   0      109.10       92.64      4.63 o 
  -4   1   0     2633.34     2793.09     21.05 o 
  -3   1   0     3027.01     3282.82     18.39 o 
  -2   1   0     1699.73     1867.32     12.01 o 
  -1   1   0     4373.16     4498.60    170.67 o 
   0   1   0      339.03      494.09      9.86 o 
   1   1   0     1944.38     1968.14     47.48 o 
   2   1   0     1442.20     1481.42     11.44 o 
   3   1   0     3758.70     3833.69     21.03 o 
   4   1   0     1736.89     1933.74     18.41 o 
   5   1   0     1183.64     1163.21     16.17 o 
   6   1   0     1484.18     1405.40     19.75 o 
   7   1   0      204.79      206.27      9.08 o 
   8   1   0       25.66       21.45      2.40 o 
   9   1   0       24.11       24.22      2.76 o 
  -9   2   0       23.71       21.73      2.51 o 
  -8   2   0        0.66        0.00      3.12 o 
  -7   2   0      656.63      620.51     14.11 o 
  -6   2   0     1563.32     1471.70     19.75 o 
  -5   2   0     1092.40     1163.31     15.55 o 
  -4   2   0      329.63      302.43      7.14 o 
  -3   2   0      162.68      166.27      4.46 o 
  -2   2   0      938.10     1165.97     10.43 o 
  -1   2   0     3719.08     4116.83    151.42 o 
   0   2   0    15831.48    17553.17    472.86 o 
   1   2   0      611.08      717.04      7.67 o 
   2   2   0        0.69        1.92      1.31 o 
   3   2   0       56.48       42.71      2.79 o 
   4   2   0     3712.46     4154.63     28.60 o 
   5   2   0       59.19       57.95      4.29 o 
   6   2   0      107.07       94.63      5.96 o 
   7   2   0      316.03      297.83     10.77 o 
   8   2   0      112.94      113.28      7.46 o 
  -9   3   0       19.96       14.69      2.35 o 
  -8   3   0       88.63       84.97      5.51 o 
  -7   3   0      751.75      651.80     14.83 o 
  -6   3   0        0.89       -2.70      2.70 o 
  -5   3   0      130.13      161.34      6.32 o 
  -4   3   0     2092.19     2257.89     20.23 o 
  -3   3   0       52.96       47.63      2.83 o 
  -2   3   0      113.54      126.84      4.16 o 
  -1   3   0      236.63      294.28      9.08 o 
   0   3   0     4856.89     5661.97     98.73 o 
   1   3   0       21.95       35.62      2.33 o 
   2   3   0      109.08      126.33      4.49 o 
   3   3   0     1214.57     1234.04     14.13 o 
   4   3   0        2.62        5.08      2.50 o 
   5   3   0        3.81        6.88      2.39 o 
   6   3   0      246.93      228.02      9.00 o 
   7   3   0      108.96      103.18      6.87 o 
   8   3   0        0.10        0.78      3.60 o 
  -9   4   0        7.86        8.10      3.34 o 
  -8   4   0       11.58       11.84      2.09 o 
  -7   4   0      167.38      181.22      8.36 o 
  -6   4   0      404.78      418.50     11.14 o 
  -5   4   0      591.87      676.18     12.71 o 
  -4   4   0      386.36      407.60      9.48 o 
  -3   4   0     1160.48     1098.15     13.08 o 
  -2   4   0      110.38      103.02      4.35 o 
  -1   4   0     3938.44     4513.88    200.05 o 
   0   4   0      148.03      201.61      3.93 o 
   1   4   0      648.81      687.29     10.40 o 
   2   4   0     1857.06     1973.36     19.11 o 
   3   4   0     2058.47     2233.39     22.23 o 
   4   4   0        0.93       -1.64      2.35 o 
   5   4   0      170.49      166.48      7.25 o 
   6   4   0       32.64       34.98      2.80 o 
   7   4   0       53.18       55.00      4.56 o 
  -8   5   0        1.32        0.00      2.98 o 
  -7   5   0      139.52      133.42      7.79 o 
  -6   5   0       47.52       41.77      3.83 o 
  -5   5   0        0.34        1.70      2.54 o 
  -4   5   0     1303.09     1382.97     18.02 o 
  -3   5   0      441.18      459.20      9.34 o 
  -2   5   0      141.44      160.55      5.93 o 
  -1   5   0       85.35      101.47      5.14 o 
   0   5   0     5038.52     6052.27    361.18 o 
   1   5   0      591.96      636.20     11.32 o 
   2   5   0      462.10      535.62     11.30 o 
   3   5   0        2.22        2.59      2.76 o 
   4   5   0        4.84        4.33      2.94 o 
   5   5   0       50.24       57.27      4.02 o 
   6   5   0       40.44       44.87      3.47 o 
   7   5   0      293.12      281.21     12.21 o 
  -8   6   0        2.06        3.92      3.68 o 
  -7   6   0        1.14        2.12      2.74 o 
  -6   6   0       27.36       24.80      2.23 o 
  -5   6   0      207.14      211.97      8.84 o 
  -4   6   0     1169.40     1207.71     18.27 o 
  -3   6   0       33.95       34.61      2.78 o 
  -2   6   0       31.10       27.67      1.96 o 
  -1   6   0       84.09      101.34      6.61 o 
   0   6   0      235.33      270.80      9.42 o 
   1   6   0      277.51      308.51      8.86 o 
   2   6   0      459.99      492.52     12.04 o 
   3   6   0      805.08      857.76     16.50 o 
   4   6   0        0.33        1.25      3.13 o 
   5   6   0       43.84       43.42      3.54 o 
   6   6   0      526.83      589.17     16.78 o 
  -7   7   0       51.05       41.26      3.35 o 
  -6   7   0       51.76       59.35      4.73 o 
  -5   7   0      449.57      472.66     13.56 o 
  -4   7   0       10.61        9.40      3.59 o 
  -3   7   0       18.04       13.26      1.82 o 
  -2   7   0       97.88       95.39      5.37 o 
  -1   7   0        3.47       -1.57      2.38 o 
   0   7   0      546.70      596.06      9.20 o 
   1   7   0      335.85      368.48     10.78 o 
   2   7   0      541.42      610.90     14.30 o 
   3   7   0        0.28        4.23      3.21 o 
   4   7   0        9.08        7.94      3.50 o 
   5   7   0       30.24       32.85      2.95 o 
  -7   8   0       17.44       19.03      2.88 o 
  -6   8   0        3.72       10.71      2.14 o 
  -5   8   0       11.99       18.96      2.70 o 
  -4   8   0      387.56      452.55     13.43 o 
  -3   8   0       83.72       88.34      5.71 o 
  -2   8   0      145.14      140.76      7.36 o 
  -1   8   0       62.26       64.57      3.37 o 
   0   8   0      241.65      241.50     14.72 o 
   1   8   0      199.79      220.14      9.66 o 
   2   8   0       44.08       50.21      4.02 o 
   3   8   0        0.36        3.03      3.97 o 
   4   8   0        0.52        6.63      2.62 o 
  -5   9   0      258.23      261.04     11.90 o 
  -4   9   0       41.70       48.81      3.49 o 
  -3   9   0       12.77       12.30      4.40 o 
  -2   9   0       28.15       33.79      2.97 o 
  -1   9   0      267.92      261.49     12.58 o 
   0   9   0        3.77        0.66      2.82 o 
   1   9   0        4.41       10.80      3.97 o 
   2   9   0      133.52      141.12      9.03 o 
   3   9   0       17.88        8.30      5.58 o 
  -3  10   0       13.91        6.91      4.10 o 
  -2  10   0      125.06      101.97      7.63 o 
  -1  10   0       33.77       34.69      2.88 o 
   0  10   0       31.83       30.73      2.28 o 
   0 -10   1       13.21       15.19      2.90 o 
   1 -10   1       51.28       52.85      4.10 o 
   2 -10   1       50.41       52.63      4.65 o 
   3 -10   1        0.81        1.54      3.22 o 
  -3  -9   1        7.70        8.55      2.56 o 
  -2  -9   1      208.33      205.20     10.26 o 
  -1  -9   1      144.40      141.67      8.71 o 
   0  -9   1      186.12      187.28      7.35 o 
   1  -9   1       23.88       24.98      2.05 o 
   2  -9   1       42.71       38.70      2.93 o 
   3  -9   1      104.22      103.70      7.11 o 
   4  -9   1      101.36      106.72      8.36 o 
   5  -9   1       14.85       18.14      2.86 o 
  -4  -8   1        3.95        6.59      3.86 o 
  -3  -8   1      322.76      343.49     12.83 o 
  -2  -8   1      100.69       79.92      5.67 o 
  -1  -8   1       13.03       14.97      2.41 o 
   0  -8   1        0.75        3.47      2.37 o 
   1  -8   1      474.80      503.44      9.35 o 
   2  -8   1       38.50       35.42      2.53 o 
   3  -8   1       12.98        8.32      3.64 o 
   4  -8   1      251.15      257.65     10.31 o 
   5  -8   1      160.08      185.60      9.38 o 
   6  -8   1       49.06       48.35      3.68 o 
  -5  -7   1       33.73       36.52      2.84 o 
  -4  -7   1        3.09       -0.72      3.99 o 
  -3  -7   1      128.93      143.16      7.72 o 
  -2  -7   1        0.61       -1.18      3.19 o 
  -1  -7   1       30.18       32.48      2.66 o 
   0  -7   1      256.73      268.42     12.00 o 
   1  -7   1       57.47       69.14      7.66 o 
   2  -7   1       43.15       41.73      3.17 o 
   3  -7   1       12.87       14.79      1.80 o 
   4  -7   1      195.77      224.91      9.15 o 
   5  -7   1      164.88      168.63      8.54 o 
   6  -7   1       51.02       48.54      3.93 o 
   7  -7   1      190.75      191.61     10.15 o 
  -6  -6   1      146.61      145.26      8.50 o 
  -5  -6   1      229.34      236.59     10.26 o 
  -4  -6   1      456.54      530.41     13.98 o 
  -3  -6   1       75.33       84.59      5.75 o 
  -2  -6   1       94.98      102.89      5.75 o 
  -1  -6   1       74.29       81.49      5.17 o 
   0  -6   1      492.28      544.09     27.55 o 
   1  -6   1       14.44       13.59      1.13 o 
   2  -6   1        2.00        4.31      1.77 o 
   3  -6   1       10.17        8.05      1.57 o 
   4  -6   1      449.84      476.88     11.76 o 
   5  -6   1      490.11      572.98     13.53 o 
   6  -6   1       84.75      101.22      6.79 o 
   7  -6   1      420.76      437.46     13.84 o 
   8  -6   1       33.05       33.16      3.13 o 
  -7  -5   1      232.68      218.35     10.52 o 
  -6  -5   1      444.29      456.91     13.58 o 
  -5  -5   1        6.22        7.20      3.03 o 
  -4  -5   1      201.80      220.02      8.45 o 
  -3  -5   1      309.06      325.41      9.36 o 
  -2  -5   1      285.30      319.69      8.70 o 
  -1  -5   1      272.57      323.70      8.09 o 
   0  -5   1     1066.41     1246.15     55.78 o 
   1  -5   1     2101.55     2273.92     61.33 o 
   2  -5   1      691.46      823.07     12.65 o 
   3  -5   1      117.86       95.89      4.87 o 
   4  -5   1      412.52      420.44     10.21 o 
   5  -5   1       25.10       35.21      2.81 o 
   6  -5   1      433.83      485.01     12.48 o 
   7  -5   1        0.32       -0.66      3.39 o 
   8  -5   1       50.37       51.44      3.86 o 
  -8  -4   1        5.76        4.98      3.66 o 
  -7  -4   1       37.63       41.60      3.35 o 
  -6  -4   1       42.45       38.97      3.31 o 
  -5  -4   1       19.99       25.59      2.11 o 
  -4  -4   1      174.21      204.05      7.62 o 
  -3  -4   1        8.19        8.48      1.60 o 
  -2  -4   1     4268.31     4512.36     29.00 o 
  -1  -4   1     4266.28     4676.90     26.94 o 
   0  -4   1     3047.99     3147.40     31.48 o 
   1  -4   1     3130.96     3591.10    102.87 o 
   2  -4   1      237.79      255.51      6.38 o 
   3  -4   1      665.07      680.81     10.39 o 
   4  -4   1      228.78      251.61      7.50 o 
   5  -4   1       87.69       89.31      5.35 o 
   6  -4   1       82.87       75.43      5.49 o 
   7  -4   1      653.22      626.38     15.11 o 
   8  -4   1       33.10       34.54      2.94 o 
   9  -4   1       30.63       22.54      2.83 o 
  -8  -3   1        2.05       -1.15      3.59 o 
  -7  -3   1       50.45       54.61      4.06 o 
  -6  -3   1      641.94      608.37     14.34 o 
  -5  -3   1      248.91      260.74      8.43 o 
  -4  -3   1      178.85      191.01      6.86 o 
  -3  -3   1      668.33      662.15     10.28 o 
  -2  -3   1       97.68      105.73      4.10 o 
  -1  -3   1      107.52      104.06      3.61 o 
   0  -3   1     1249.83     1434.96      8.64 o 
   1  -3   1     2815.64     3040.18    144.18 o 
   2  -3   1      766.21      845.83     10.28 o 
   3  -3   1      128.20      141.16      4.57 o 
   4  -3   1     1762.85     1814.24     18.39 o 
   5  -3   1      948.89      967.18     14.91 o 
   6  -3   1     1005.81      966.32     16.59 o 
   7  -3   1      183.83      170.68      8.21 o 
   8  -3   1      134.01      126.09      8.15 o 
   9  -3   1        1.32        5.18      3.54 o 
  -8  -2   1       54.97       56.06      4.82 o 
  -7  -2   1      922.35      872.14     17.33 o 
  -6  -2   1      841.53      867.08     15.99 o 
  -5  -2   1      591.74      580.46     11.73 o 
  -4  -2   1      357.07      407.26      9.00 o 
  -3  -2   1      164.53      150.41      4.58 o 
  -2  -2   1        0.56        0.95      1.18 o 
  -1  -2   1      642.90      564.43    162.24 o 
   0  -2   1      442.12      486.61     11.72 o 
   1  -2   1      120.91      137.42      5.95 o 
   2  -2   1       13.79       27.78      2.07 o 
   3  -2   1      526.04      530.08      7.80 o 
   4  -2   1     1509.43     1464.79     15.73 o 
   5  -2   1        5.85        1.34      2.21 o 
   6  -2   1       43.13       38.93      2.68 o 
   7  -2   1      717.35      681.66     15.00 o 
   8  -2   1       85.67       91.30      6.51 o 
   9  -2   1       98.91       90.80      7.24 o 
  -9  -1   1       84.81       85.30      5.79 o 
  -8  -1   1       61.16       61.03      4.39 o 
  -7  -1   1      469.59      468.75     12.67 o 
  -6  -1   1      106.92      102.04      5.70 o 
  -5  -1   1      527.97      560.08     11.17 o 
  -4  -1   1      824.91      819.85     11.95 o 
  -3  -1   1      140.07      153.84      4.31 o 
  -2  -1   1      238.76      242.57      4.75 o 
  -1  -1   1     7079.27     6557.69    193.34 o 
   0  -1   1     1711.00     1920.88     18.59 o 
   1  -1   1      271.99      258.11      5.38 o 
   2  -1   1        3.53        7.34      0.72 o 
   3  -1   1     1681.37     1632.94     13.19 o 
   4  -1   1        0.16        1.21      1.54 o 
   5  -1   1       42.26       41.39      3.21 o 
   6  -1   1       55.35       59.21      4.45 o 
   7  -1   1      462.88      390.56     11.55 o 
   8  -1   1       43.08       41.41      3.09 o 
   9  -1   1        2.39        4.73      3.20 o 
  -9   0   1       23.51       18.82      2.58 o 
  -8   0   1       40.26       32.00      2.71 o 
  -7   0   1      421.47      407.21     11.28 o 
  -6   0   1      578.63      554.12     12.00 o 
  -5   0   1       12.89       15.32      1.45 o 
  -4   0   1      236.26      253.48      6.57 o 
  -3   0   1     3859.46     3646.09     19.45 o 
  -2   0   1     7334.74     7162.75     92.81 o 
  -1   0   1      601.12      510.62      9.64 o 
   1   0   1     2790.76     2925.64     30.68 o 
   2   0   1    14232.16    13668.99    137.42 o 
   3   0   1     2119.46     2027.08     14.73 o 
   4   0   1       96.68      107.39      4.49 o 
   5   0   1      164.86      169.01      6.28 o 
   6   0   1      164.02      163.94      6.82 o 
   7   0   1      206.20      208.87      8.66 o 
   8   0   1      134.63      132.87      7.53 o 
   9   0   1       13.33       19.10      2.31 o 
  -9   1   1        0.95       -1.16      3.06 o 
  -8   1   1       49.07       56.18      4.09 o 
  -7   1   1      201.77      202.14      8.33 o 
  -6   1   1      325.56      308.12      9.10 o 
  -5   1   1      455.50      459.81      9.71 o 
  -4   1   1     2238.96     2297.57     19.12 o 
  -3   1   1     2365.37     2449.31     15.75 o 
  -2   1   1       19.38       17.54      1.25 o 
  -1   1   1     8098.51     7804.43    261.68 o 
   0   1   1      610.50      796.09      8.36 o 
   1   1   1     1460.17     1497.33     44.93 o 
   2   1   1     2526.06     2631.27     15.75 o 
   3   1   1     2309.33     2283.56     16.48 o 
   4   1   1      272.92      317.68      7.64 o 
   5   1   1       71.37       67.08      4.19 o 
   6   1   1      404.06      418.01     11.12 o 
   7   1   1     1306.00     1159.05     20.10 o 
   8   1   1      130.54      137.99      8.27 o 
   9   1   1      187.28      176.34      9.99 o 
  -9   2   1        6.42        4.24      3.75 o 
  -8   2   1      229.74      234.27      9.65 o 
  -7   2   1       10.93       11.19      2.05 o 
  -6   2   1      657.90      595.72     12.55 o 
  -5   2   1      522.17      570.48     10.93 o 
  -4   2   1     3362.51     3302.30     23.46 o 
  -3   2   1        0.07       -0.53      1.19 o 
  -2   2   1     2882.52     3227.64     17.60 o 
  -1   2   1     2420.71     2704.90    125.90 o 
   0   2   1       25.79       24.47      1.18 o 
   1   2   1     5785.87     6494.85     24.25 o 
   2   2   1     9596.23    10121.09     35.75 o 
   3   2   1       84.71       63.41      3.23 o 
   4   2   1      366.07      376.54      8.94 o 
   5   2   1      110.20       99.28      5.23 o 
   6   2   1     1518.71     1465.22     21.07 o 
   7   2   1      251.14      237.20      9.69 o 
   8   2   1       14.85       10.34      4.49 o 
  -9   3   1      103.66       96.94      7.44 o 
  -8   3   1       66.59       62.83      5.08 o 
  -7   3   1      380.85      354.08     11.05 o 
  -6   3   1       55.83       57.89      4.34 o 
  -5   3   1      653.05      699.48     12.41 o 
  -4   3   1      779.68      868.37     12.63 o 
  -3   3   1      295.91      278.07      6.05 o 
  -2   3   1      262.55      291.82      5.97 o 
  -1   3   1     2276.75     2655.20     96.23 o 
   0   3   1     3972.30     4514.88     15.69 o 
   1   3   1      281.60      306.36      6.27 o 
   2   3   1     2818.99     3022.53     21.40 o 
   3   3   1        6.65        6.35      1.10 o 
   4   3   1       31.17       38.28      2.73 o 
   5   3   1       20.03       19.50      1.82 o 
   6   3   1        0.80        2.03      2.27 o 
   7   3   1      385.75      342.78     11.81 o 
   8   3   1       19.33       18.11      2.53 o 
  -9   4   1       31.95       30.59      3.05 o 
  -8   4   1        5.80        7.61      3.36 o 
  -7   4   1       12.19        9.60      2.05 o 
  -6   4   1      195.81      201.64      7.93 o 
  -5   4   1      505.12      584.26     11.88 o 
  -4   4   1     4003.18     4210.22     29.69 o 
  -3   4   1      106.35       98.91      4.24 o 
  -2   4   1      179.58      189.20      5.71 o 
  -1   4   1      167.48      171.34     13.37 o 
   0   4   1     4397.20     5051.66     85.51 o 
   1   4   1      853.00      863.31     11.64 o 
   2   4   1        1.09        0.17      1.95 o 
   3   4   1       26.82       20.25      1.73 o 
   4   4   1       15.32       17.00      1.68 o 
   5   4   1       45.31       42.21      3.19 o 
   6   4   1      179.43      182.49      8.92 o 
   7   4   1       26.26       30.08      2.62 o 
  -8   5   1       15.01       15.47      2.57 o 
  -7   5   1      322.95      330.08     11.46 o 
  -6   5   1      312.88      311.32     10.00 o 
  -5   5   1      459.59      526.98     12.14 o 
  -4   5   1      642.16      700.66     12.90 o 
  -3   5   1      609.54      599.32     10.65 o 
  -2   5   1     1002.59     1150.92     15.09 o 
  -1   5   1      336.06      358.17     18.52 o 
   0   5   1       18.36       16.39      1.08 o 
   1   5   1       93.85       83.01      4.52 o 
   2   5   1     1349.41     1443.79     18.50 o 
   3   5   1      184.95      196.19      7.60 o 
   4   5   1        8.44        6.60      3.56 o 
   5   5   1       72.65       73.98      5.58 o 
   6   5   1      197.83      192.30      8.95 o 
   7   5   1       54.59       53.52      4.41 o 
  -8   6   1        0.05        0.00      3.71 o 
  -7   6   1       55.44       62.19      4.92 o 
  -6   6   1        3.93        7.14      3.39 o 
  -5   6   1       22.74       28.12      2.32 o 
  -4   6   1      764.44      774.30     14.73 o 
  -3   6   1       27.91       25.93      2.25 o 
  -2   6   1       16.10       17.38      1.62 o 
  -1   6   1        6.83        6.52      1.85 o 
   0   6   1      884.76     1035.84     35.32 o 
   1   6   1       64.26       63.77      4.92 o 
   2   6   1        9.01        6.34      3.47 o 
   3   6   1      577.51      633.49     14.52 o 
   4   6   1      517.10      557.17     14.41 o 
   5   6   1      328.58      310.04     11.91 o 
   6   6   1        5.27        7.57      4.27 o 
  -7   7   1       16.72       13.50      4.89 o 
  -6   7   1        0.29        6.91      2.59 o 
  -5   7   1       14.28       10.57      3.93 o 
  -4   7   1      185.24      222.60      8.90 o 
  -3   7   1        4.81        3.67      2.97 o 
  -2   7   1       28.66       28.67      2.14 o 
  -1   7   1       62.14       72.08     10.07 o 
   0   7   1        0.27       -1.16      2.09 o 
   1   7   1      309.45      286.16      9.41 o 
   2   7   1      700.03      701.84     15.87 o 
   3   7   1      357.95      369.94     12.49 o 
   4   7   1       99.49      107.79      7.60 o 
   5   7   1       14.96       16.56      2.45 o 
  -7   8   1        1.77        6.37      3.82 o 
  -6   8   1        0.54        2.32      2.84 o 
  -5   8   1       32.56       39.85      3.30 o 
  -4   8   1        5.13        8.56      3.81 o 
  -3   8   1      127.10      111.59      6.59 o 
  -2   8   1      386.18      425.41     11.70 o 
  -1   8   1      185.33      186.54      5.95 o 
   0   8   1       59.67       56.16      2.94 o 
   1   8   1        0.65        0.00      3.04 o 
   2   8   1      134.83      145.33      8.42 o 
   3   8   1       15.85       20.79      2.38 o 
   4   8   1        3.19        5.44      3.86 o 
  -5   9   1       19.71       20.34      3.10 o 
  -4   9   1      464.32      514.79     15.48 o 
  -3   9   1      290.18      265.82     10.65 o 
  -2   9   1       76.94       62.89      5.09 o 
  -1   9   1       25.75       28.29      2.01 o 
   0   9   1       11.90        7.39      2.97 o 
   1   9   1       19.22       22.70      2.70 o 
   2   9   1        1.62        2.47      4.03 o 
  -3  10   1       16.64       12.33      4.75 o 
  -2  10   1        8.58        4.55      4.36 o 
  -1  10   1       12.05       11.88      2.39 o 
   0  10   1        0.60        5.02      4.50 o 
   0 -10   2        4.47        0.30      3.09 o 
   1 -10   2        9.56        8.61      3.26 o 
   2 -10   2        0.34        2.28      3.08 o 
   3 -10   2        0.91        3.10      3.19 o 
  -3  -9   2      101.10      104.96      7.11 o 
  -2  -9   2       41.09       38.48      3.44 o 
  -1  -9   2       70.61       75.10      5.55 o 
   0  -9   2      170.54      168.80      8.25 o 
   1  -9   2      380.50      389.28      9.14 o 
   2  -9   2       48.62       35.14      2.95 o 
   3  -9   2        3.74        3.02      3.24 o 
   4  -9   2      167.63      168.25      9.49 o 
   5  -9   2        3.59        4.07      4.53 o 
  -4  -8   2       44.40       44.03      3.58 o 
  -3  -8   2        0.34        2.26      3.80 o 
  -2  -8   2      410.13      456.53     13.50 o 
  -1  -8   2      458.43      421.26     12.82 o 
   0  -8   2      527.46      504.60      9.69 o 
   1  -8   2        4.43        8.67      2.66 o 
   2  -8   2       19.32       15.11      2.02 o 
   3  -8   2      100.07       96.20      6.04 o 
   4  -8   2        1.26        2.34      3.49 o 
   5  -8   2       67.95       79.45      6.28 o 
   6  -8   2       54.55       50.96      3.70 o 
  -5  -7   2       14.08       16.22      2.44 o 
  -4  -7   2      161.43      191.47      9.46 o 
  -3  -7   2      141.17      143.30      8.16 o 
  -2  -7   2       28.96       24.94      2.44 o 
  -1  -7   2        7.89        7.54      3.00 o 
   0  -7   2       20.71       23.06      1.54 o 
   1  -7   2      321.66      369.87     24.35 o 
   2  -7   2        4.39        6.09      1.66 o 
   3  -7   2        8.01        8.36      1.72 o 
   4  -7   2      636.72      739.44     15.65 o 
   5  -7   2       97.81      118.17      7.17 o 
   6  -7   2      208.14      218.17     10.07 o 
   7  -7   2        5.43        9.09      4.20 o 
  -6  -6   2       96.92       99.29      7.23 o 
  -5  -6   2       27.08       22.27      2.80 o 
  -4  -6   2       60.12       66.94      4.78 o 
  -3  -6   2      684.79      775.27     15.90 o 
  -2  -6   2      244.95      271.66      8.78 o 
  -1  -6   2        1.63       -2.84      2.84 o 
   0  -6   2      179.27      195.52     11.13 o 
   1  -6   2       54.39       65.35      3.16 o 
   2  -6   2       10.51       12.06      1.53 o 
   3  -6   2      197.23      183.28      6.85 o 
   4  -6   2       22.35       23.15      2.25 o 
   5  -6   2       24.27       29.08      2.36 o 
   6  -6   2       78.72       80.49      6.26 o 
   7  -6   2      465.52      502.64     14.71 o 
   8  -6   2        3.48        2.81      3.71 o 
  -7  -5   2       22.47       27.25      2.91 o 
  -6  -5   2      151.61      171.58      8.57 o 
  -5  -5   2      154.05      146.31      7.78 o 
  -4  -5   2      683.81      750.85     15.26 o 
  -3  -5   2      152.38      157.54      6.90 o 
  -2  -5   2      267.57      296.31      8.40 o 
  -1  -5   2      216.10      202.20      6.63 o 
   0  -5   2     1571.47     1874.14     85.25 o 
   1  -5   2      922.59     1033.29     34.75 o 
   2  -5   2       96.98      105.25      5.03 o 
   3  -5   2      526.74      508.14     10.01 o 
   4  -5   2       22.21       22.35      2.00 o 
   5  -5   2        1.27        6.03      2.46 o 
   6  -5   2      337.25      342.68     11.28 o 
   7  -5   2       10.07        2.68      3.70 o 
   8  -5   2        5.18       -1.51      3.96 o 
  -8  -4   2        0.85        2.48      3.36 o 
  -7  -4   2      103.90      105.76      7.27 o 
  -6  -4   2       81.14       87.46      6.39 o 
  -5  -4   2       41.67       37.75      3.63 o 
  -4  -4   2      102.59      115.41      6.08 o 
  -3  -4   2     3272.26     3601.91     28.19 o 
  -2  -4   2       23.19       24.30      2.10 o 
  -1  -4   2      110.75      116.45      4.59 o 
   0  -4   2     2188.39     2373.21     13.26 o 
   1  -4   2     5797.68     6470.29    367.17 o 
   2  -4   2     2091.67     2185.94     18.72 o 
   3  -4   2      793.19      824.73     11.57 o 
   4  -4   2      160.59      198.65      6.81 o 
   5  -4   2       27.11       22.61      1.87 o 
   6  -4   2        0.75        3.49      2.64 o 
   7  -4   2      212.28      212.28      9.36 o 
   8  -4   2       13.77        9.08      2.30 o 
  -8  -3   2       20.06       23.39      2.46 o 
  -7  -3   2       65.20       65.56      4.92 o 
  -6  -3   2      407.33      430.48     11.88 o 
  -5  -3   2      679.73      682.35     13.60 o 
  -4  -3   2      576.70      620.56     11.97 o 
  -3  -3   2      308.97      320.70      7.30 o 
  -2  -3   2       12.39       16.86      1.27 o 
  -1  -3   2      739.23      723.84      9.30 o 
   0  -3   2     6318.08     6478.43     78.47 o 
   1  -3   2     2050.59     2307.98    110.89 o 
   2  -3   2       49.47       58.15      3.17 o 
   3  -3   2     1524.53     1500.15     14.49 o 
   4  -3   2        6.08        6.06      1.25 o 
   5  -3   2      130.08      143.12      5.97 o 
   6  -3   2      872.19      851.95     15.53 o 
   7  -3   2      870.10      822.24     16.78 o 
   8  -3   2      281.82      264.67     10.58 o 
   9  -3   2       86.66       94.79      6.50 o 
  -8  -2   2       50.43       48.55      3.81 o 
  -7  -2   2       21.51       19.41      2.27 o 
  -6  -2   2      527.91      524.97     12.61 o 
  -5  -2   2      290.72      288.30      8.33 o 
  -4  -2   2     3912.06     4280.57     29.07 o 
  -3  -2   2       37.77       40.36      2.68 o 
  -2  -2   2      443.88      478.62      7.52 o 
  -1  -2   2     1343.04     1397.49      7.72 o 
   0  -2   2     8879.41     8583.22     26.76 o 
   1  -2   2     3682.24     3873.87    176.31 o 
   2  -2   2     1037.29     1105.49     10.77 o 
   3  -2   2     1252.21     1255.68     12.35 o 
   4  -2   2     1378.28     1328.32     15.41 o 
   5  -2   2      300.99      316.82      8.42 o 
   6  -2   2     1255.17     1210.33     18.24 o 
   7  -2   2       10.90        2.28      3.85 o 
   8  -2   2       21.55       22.87      2.40 o 
   9  -2   2       43.91       45.91      3.59 o 
  -9  -1   2       41.24       38.07      3.47 o 
  -8  -1   2       94.02       97.08      6.87 o 
  -7  -1   2      579.05      562.94     14.07 o 
  -6  -1   2      152.31      141.75      6.65 o 
  -5  -1   2      167.33      189.22      6.77 o 
  -4  -1   2       23.72       29.85      2.22 o 
  -3  -1   2     1177.31     1163.42     11.54 o 
  -2  -1   2      728.01      815.04      8.69 o 
  -1  -1   2       27.88       29.33      1.12 o 
   0  -1   2     3009.34     3007.44     21.68 o 
   1  -1   2     3454.24     3358.09     88.11 o 
   2  -1   2     4492.65     4663.54     20.87 o 
   3  -1   2      415.39      416.46      6.89 o 
   4  -1   2       26.21       31.99      2.29 o 
   5  -1   2       97.51      104.92      5.16 o 
   6  -1   2      101.60       85.83      5.41 o 
   7  -1   2      493.55      455.15     12.49 o 
   8  -1   2       47.83       35.86      3.01 o 
   9  -1   2       70.97       86.86      5.79 o 
  -9   0   2       15.12       12.89      4.33 o 
  -8   0   2       25.43       23.54      2.36 o 
  -7   0   2       46.12       47.35      3.71 o 
  -6   0   2     1323.11     1254.43     18.08 o 
  -5   0   2     1118.62     1113.14     15.10 o 
  -4   0   2     4945.49     5033.99     28.84 o 
  -3   0   2      451.46      433.16      6.80 o 
  -2   0   2      243.54      212.63      4.22 o 
  -1   0   2     6479.10     6130.06    156.41 o 
   0   0   2     3510.39     3253.29     44.30 o 
   1   0   2      320.91      324.09      2.98 o 
   2   0   2      347.93      401.53      6.04 o 
   3   0   2     1788.56     1842.83     14.49 o 
   4   0   2        1.49        2.40      1.44 o 
   5   0   2      103.36       99.81      5.16 o 
   6   0   2      599.09      512.55     12.25 o 
   7   0   2       16.71       15.82      2.17 o 
   8   0   2       22.03       28.81      2.41 o 
   9   0   2        7.80        8.56      4.30 o 
  -9   1   2        1.83        3.84      3.22 o 
  -8   1   2        2.41        4.33      1.73 o 
  -7   1   2      619.65      574.49     13.51 o 
  -6   1   2      354.94      359.95      9.78 o 
  -5   1   2      934.66      908.41     13.80 o 
  -4   1   2      155.40      180.62      5.52 o 
  -3   1   2     2813.54     2903.27     17.43 o 
  -2   1   2       59.72       65.67      2.52 o 
  -1   1   2     3162.96     3260.41    109.91 o 
   0   1   2     1029.73     1052.92      5.92 o 
   1   1   2     4479.42     4292.78     86.93 o 
   2   1   2     6004.46     6192.23     25.73 o 
   3   1   2        0.45       -1.05      1.42 o 
   4   1   2      319.58      317.10      7.68 o 
   5   1   2       78.60       74.85      4.52 o 
   6   1   2      213.05      211.91      8.32 o 
   7   1   2       23.05       24.07      2.51 o 
   8   1   2       53.61       51.02      3.96 o 
  -9   2   2       24.56       26.50      2.83 o 
  -8   2   2       15.03       16.60      2.17 o 
  -7   2   2      190.09      178.59      7.54 o 
  -6   2   2       52.61       55.34      4.24 o 
  -5   2   2        1.24        1.69      1.92 o 
  -4   2   2      632.10      633.50     10.36 o 
  -3   2   2      297.38      303.10      5.97 o 
  -2   2   2     1259.08     1407.84     11.85 o 
  -1   2   2     5988.32     6569.95    349.37 o 
   0   2   2      172.59      150.95      3.01 o 
   1   2   2     1487.84     1531.54     12.03 o 
   2   2   2      589.04      573.00      8.55 o 
   3   2   2     5806.94     5657.86     29.04 o 
   4   2   2      960.46     1047.60     14.83 o 
   5   2   2      959.16      940.45     15.36 o 
   6   2   2      149.36      137.84      6.86 o 
   7   2   2      267.03      247.83     10.08 o 
   8   2   2      102.41       90.76      6.85 o 
  -9   3   2       21.90       23.91      2.58 o 
  -8   3   2      332.59      314.69     11.49 o 
  -7   3   2       22.08       22.88      2.06 o 
  -6   3   2      115.92      113.96      5.97 o 
  -5   3   2      688.18      776.36     13.09 o 
  -4   3   2      308.74      311.53      7.61 o 
  -3   3   2      185.87      198.96      5.27 o 
  -2   3   2      276.60      324.74      6.47 o 
  -1   3   2     1144.49     1154.21     57.05 o 
   0   3   2     2398.08     2695.02     44.72 o 
   1   3   2     1243.97     1285.57     12.74 o 
   2   3   2     2752.49     2849.61     21.29 o 
   3   3   2     1695.01     1678.46     17.11 o 
   4   3   2      115.08      130.94      5.91 o 
   5   3   2        0.45       -1.49      2.79 o 
   6   3   2       82.05       79.09      6.11 o 
   7   3   2       87.30       90.78      6.88 o 
   8   3   2       39.47       40.76      3.03 o 
  -9   4   2       67.67       65.11      4.64 o 
  -8   4   2      116.81      103.12      6.82 o 
  -7   4   2       87.29       95.30      6.28 o 
  -6   4   2        4.74        6.99      2.80 o 
  -5   4   2       55.01       63.54      4.50 o 
  -4   4   2     1907.14     2000.46     20.50 o 
  -3   4   2      893.58      844.96     11.60 o 
  -2   4   2     3868.69     4245.58     26.15 o 
  -1   4   2      372.15      386.94      7.81 o 
   0   4   2        6.23        6.32      2.89 o 
   1   4   2       27.86       38.01      2.47 o 
   2   4   2     1715.12     1814.66     18.94 o 
   3   4   2      180.99      202.63      7.08 o 
   4   4   2       58.61       73.44      4.94 o 
   5   4   2        7.32        7.97      1.49 o 
   6   4   2      282.96      265.46     10.41 o 
   7   4   2      190.93      182.19      9.42 o 
  -8   5   2      136.18      136.72      8.17 o 
  -7   5   2        0.36        3.90      3.18 o 
  -6   5   2       49.55       48.90      3.78 o 
  -5   5   2     1505.89     1675.46     21.52 o 
  -4   5   2     1348.56     1395.59     18.34 o 
  -3   5   2      810.76      774.69     12.22 o 
  -2   5   2     3643.58     4089.07     28.60 o 
  -1   5   2     2550.44     2708.80     88.23 o 
   0   5   2       34.23       42.50      2.17 o 
   1   5   2       42.12       34.09      2.86 o 
   2   5   2       17.84       18.37      1.66 o 
   3   5   2      847.36      890.41     15.71 o 
   4   5   2      177.88      185.30      8.12 o 
   5   5   2        6.06        8.15      3.55 o 
   6   5   2       67.05       70.04      5.08 o 
   7   5   2       28.91       28.39      3.20 o 
  -8   6   2      169.86      176.77      9.64 o 
  -7   6   2        7.87        4.94      3.49 o 
  -6   6   2        0.34       -1.25      3.44 o 
  -5   6   2      321.08      349.48     10.99 o 
  -4   6   2      109.17      120.42      6.32 o 
  -3   6   2        1.37        1.47      2.53 o 
  -2   6   2      585.58      595.54     11.43 o 
  -1   6   2       15.63       18.01      1.24 o 
   0   6   2      561.66      604.74     21.60 o 
   1   6   2      207.89      202.45      7.71 o 
   2   6   2     2740.62     2834.16     28.69 o 
   3   6   2       77.90       83.81      6.05 o 
   4   6   2        0.52       -3.43      3.43 o 
   5   6   2       49.75       49.62      3.32 o 
   6   6   2       66.40       61.08      5.24 o 
  -7   7   2        2.08        0.77      3.83 o 
  -6   7   2        2.08        3.35      1.72 o 
  -5   7   2       40.22       43.98      4.12 o 
  -4   7   2       96.98      118.51      6.82 o 
  -3   7   2       11.40       13.11      1.91 o 
  -2   7   2      989.70      931.48     15.88 o 
  -1   7   2     1389.44     1461.15     31.48 o 
   0   7   2       51.30       54.36      3.43 o 
   1   7   2       51.76       49.43      4.03 o 
   2   7   2       80.85       75.42      5.04 o 
   3   7   2      346.99      348.48     12.29 o 
   4   7   2       72.59       72.88      5.40 o 
   5   7   2      139.37      116.43      8.52 o 
  -7   8   2        0.38       -4.02      4.02 o 
  -6   8   2       48.22       41.16      3.25 o 
  -5   8   2      214.24      263.84     10.58 o 
  -4   8   2       85.85       99.25      7.26 o 
  -3   8   2        3.21        8.68      3.01 o 
  -2   8   2       13.19       12.76      2.00 o 
  -1   8   2      141.91      140.02      5.32 o 
   0   8   2        0.30        0.91      4.01 o 
   1   8   2      178.99      150.11      8.10 o 
   2   8   2      178.15      164.22      8.90 o 
   3   8   2        2.05       -2.33      4.47 o 
   4   8   2        0.68        1.70      4.25 o 
  -5   9   2       78.74       92.29      6.15 o 
  -4   9   2      105.67       96.71      6.52 o 
  -3   9   2        3.29        0.67      3.81 o 
  -2   9   2      558.92      486.43     13.72 o 
  -1   9   2       47.43       71.69      6.63 o 
   0   9   2       52.39       53.60      3.18 o 
   1   9   2        3.84        4.34      3.59 o 
   2   9   2       23.91       23.36      2.83 o 
  -3  10   2        2.24       -3.84      3.84 o 
  -2  10   2      128.65       99.01      6.52 o 
  -1  10   2      144.40      131.72      8.36 o 
   0 -10   3       62.72       50.80      2.70 o 
   1 -10   3        0.65        1.70      2.49 o 
   2 -10   3        0.58        1.15      3.32 o 
  -3  -9   3        8.87        7.86      4.28 o 
  -2  -9   3       88.00       86.72      5.86 o 
  -1  -9   3      116.41       92.94      7.31 o 
   0  -9   3        1.82        4.09      2.12 o 
   1  -9   3       89.91       92.81      5.89 o 
   2  -9   3       85.50       80.01      5.40 o 
   3  -9   3       67.12       61.75      4.73 o 
   4  -9   3        0.17       -2.33      4.25 o 
   5  -9   3        5.02        8.66      4.23 o 
  -4  -8   3      220.14      243.95     11.29 o 
  -3  -8   3      118.69      141.00      8.66 o 
  -2  -8   3        0.06        5.98      3.64 o 
  -1  -8   3       36.92       41.09      2.93 o 
   0  -8   3      735.90      750.23     11.76 o 
   1  -8   3      385.88      361.01      8.14 o 
   2  -8   3      100.65       88.98      6.04 o 
   3  -8   3       10.24       10.60      3.61 o 
   4  -8   3       45.37       46.31      3.20 o 
   5  -8   3        0.95        2.56      3.71 o 
   6  -8   3        0.47       -3.89      3.89 o 
  -5  -7   3       43.95       50.58      4.09 o 
  -4  -7   3      364.71      450.93     14.06 o 
  -3  -7   3        0.19        2.94      3.34 o 
  -2  -7   3       35.84       48.29      3.44 o 
  -1  -7   3       50.83       44.19      3.52 o 
   0  -7   3        5.13        0.68      5.85 o 
   1  -7   3      224.93      202.69      5.76 o 
   2  -7   3      142.17      129.40      6.47 o 
   3  -7   3      167.96      164.28      7.43 o 
   4  -7   3       53.08       42.34      3.39 o 
   5  -7   3      327.22      372.66     11.98 o 
   6  -7   3      402.26      408.24     13.75 o 
   7  -7   3      118.04      111.50      8.66 o 
  -6  -6   3      175.20      184.70     10.07 o 
  -5  -6   3      655.41      627.53     15.90 o 
  -4  -6   3        0.68       -0.94      3.47 o 
  -3  -6   3       79.01       80.81      6.06 o 
  -2  -6   3      692.46      704.87     14.22 o 
  -1  -6   3      128.80      137.59      6.34 o 
   0  -6   3     1158.65     1245.26     56.92 o 
   1  -6   3     1077.15     1131.27     12.73 o 
   2  -6   3       91.50       91.56      4.89 o 
   3  -6   3       30.01       22.73      2.00 o 
   4  -6   3      368.56      382.16     10.88 o 
   5  -6   3      108.88      123.35      6.89 o 
   6  -6   3        5.07        5.22      4.20 o 
   7  -6   3       19.00       17.50      2.81 o 
   8  -6   3       48.29       45.47      3.40 o 
  -7  -5   3       77.33       70.01      5.34 o 
  -6  -5   3        0.13       -2.79      3.98 o 
  -5  -5   3        6.13        5.12      3.53 o 
  -4  -5   3      449.61      495.84     12.63 o 
  -3  -5   3      120.90      135.96      6.55 o 
  -2  -5   3      103.41      116.32      5.53 o 
  -1  -5   3      361.25      345.67      8.59 o 
   0  -5   3     2147.94     2434.44     80.37 o 
   1  -5   3        6.97        5.00      1.15 o 
   2  -5   3      660.54      763.90     12.58 o 
   3  -5   3        0.92        3.53      1.88 o 
   4  -5   3      100.21      106.85      5.37 o 
   5  -5   3      238.12      228.18      8.54 o 
   6  -5   3       97.37       91.25      6.37 o 
   7  -5   3      138.29      129.74      8.11 o 
   8  -5   3       28.98       28.89      2.70 o 
  -8  -4   3       16.41        9.51      4.28 o 
  -7  -4   3       23.93       18.08      2.37 o 
  -6  -4   3      695.39      692.49     15.90 o 
  -5  -4   3     1217.17     1195.69     19.18 o 
  -4  -4   3      248.62      265.22      9.10 o 
  -3  -4   3       20.40       24.59      2.22 o 
  -2  -4   3       60.63       49.49      3.84 o 
  -1  -4   3     5652.90     5588.09     30.43 o 
   0  -4   3        3.02        2.04      0.89 o 
   1  -4   3       45.38       49.31      2.17 o 
   2  -4   3      187.18      211.13      6.11 o 
   3  -4   3     1701.55     1635.54     16.69 o 
   4  -4   3       11.31       13.61      1.37 o 
   5  -4   3       13.60       12.49      1.58 o 
   6  -4   3       48.99       47.06      3.38 o 
   7  -4   3       13.47       11.51      2.07 o 
   8  -4   3       37.36       42.66      2.81 o 
  -8  -3   3        6.13        3.07      3.92 o 
  -7  -3   3      314.88      294.30     10.68 o 
  -6  -3   3        0.87        0.00      3.55 o 
  -5  -3   3      244.52      236.33      8.39 o 
  -4  -3   3      406.04      449.42     10.28 o 
  -3  -3   3     1478.91     1532.74     15.89 o 
  -2  -3   3      189.44      178.34      5.45 o 
  -1  -3   3       10.42        9.61      1.00 o 
   0  -3   3     4794.03     4790.26    104.96 o 
   1  -3   3      700.36      708.14     33.32 o 
   2  -3   3     1292.63     1429.31     14.03 o 
   3  -3   3      110.70      107.21      4.16 o 
   4  -3   3      527.25      568.51     10.75 o 
   5  -3   3      276.43      290.26      8.58 o 
   6  -3   3      184.16      163.32      7.54 o 
   7  -3   3      479.29      463.24     12.95 o 
   8  -3   3       96.84       93.58      7.26 o 
   9  -3   3       98.45       88.26      6.39 o 
  -8  -2   3       21.56       22.94      2.63 o 
  -7  -2   3      201.16      170.69      8.59 o 
  -6  -2   3        1.68        2.87      2.29 o 
  -5  -2   3        2.60        3.22      2.26 o 
  -4  -2   3     1165.07     1325.35     16.39 o 
  -3  -2   3        9.50        8.49      0.98 o 
  -2  -2   3       15.33       23.38      1.76 o 
  -1  -2   3      625.53      602.76      5.35 o 
   0  -2   3      571.08      545.43      4.86 o 
   1  -2   3     2064.50     2152.32    114.79 o 
   2  -2   3     1661.58     1769.73     14.33 o 
   3  -2   3     8280.66     7827.82     32.61 o 
   4  -2   3      854.35      841.38     12.67 o 
   5  -2   3       22.74       29.22      2.61 o 
   6  -2   3      420.02      388.08     10.91 o 
   7  -2   3      204.36      185.19      8.49 o 
   8  -2   3       43.41       53.39      3.95 o 
   9  -2   3       27.74       35.47      3.33 o 
  -9  -1   3      110.92      107.81      7.94 o 
  -8  -1   3      383.33      340.42     11.96 o 
  -7  -1   3        4.16       -1.73      3.45 o 
  -6  -1   3        1.77        1.71      2.25 o 
  -5  -1   3      681.87      659.24     12.27 o 
  -4  -1   3        2.92       -0.16      1.87 o 
  -3  -1   3      517.35      518.52      7.93 o 
  -2  -1   3     1995.82     2106.45     14.61 o 
  -1  -1   3     4565.59     4220.44     12.56 o 
   0  -1   3     1687.28     1636.90     14.63 o 
   1  -1   3     3832.06     3649.34     77.16 o 
   2  -1   3     4430.44     4423.09     21.65 o 
   3  -1   3      301.74      295.93      6.12 o 
   4  -1   3        0.48        3.01      1.47 o 
   5  -1   3      104.12      117.19      5.14 o 
   6  -1   3       89.32       88.60      5.26 o 
   7  -1   3      641.41      604.55     14.69 o 
   8  -1   3      139.59      125.08      7.95 o 
   9  -1   3      242.48      235.83     11.40 o 
  -9   0   3       27.95       37.56      3.42 o 
  -8   0   3        0.12        1.99      2.81 o 
  -7   0   3      212.70      182.92      8.12 o 
  -6   0   3      231.18      213.61      7.95 o 
  -5   0   3        9.40        7.34      2.50 o 
  -4   0   3     4051.29     3997.70     26.01 o 
  -3   0   3     7282.61     6751.50     27.88 o 
  -2   0   3     7235.13     7224.81     26.28 o 
  -1   0   3     1653.37     1625.78     17.45 o 
   0   0   3     1610.95     1424.26      8.02 o 
   1   0   3       31.22       49.28      1.49 o 
   2   0   3     1861.18     1811.75     13.68 o 
   3   0   3      275.61      264.11      5.83 o 
   4   0   3      106.55       97.15      4.67 o 
   5   0   3        0.40        0.21      1.60 o 
   6   0   3      252.97      235.79      8.29 o 
   7   0   3      690.22      638.02     14.87 o 
   8   0   3       84.20       69.03      4.97 o 
  -9   1   3       20.09       19.38      2.36 o 
  -8   1   3       89.01       98.44      6.20 o 
  -7   1   3       13.39       17.45      2.09 o 
  -6   1   3      348.70      343.08      9.53 o 
  -5   1   3     2405.82     2353.17     22.00 o 
  -4   1   3     5317.50     5346.19     30.00 o 
  -3   1   3       12.45       16.26      1.16 o 
  -2   1   3     1337.77     1439.23     11.56 o 
  -1   1   3     1263.51     1236.77     38.58 o 
   0   1   3       47.87       42.53      1.36 o 
   1   1   3      538.41      531.93     12.91 o 
   2   1   3     3132.19     3126.27     19.05 o 
   3   1   3     3146.74     3136.78     20.63 o 
   4   1   3      234.38      258.12      7.38 o 
   5   1   3      273.41      270.71      8.32 o 
   6   1   3      773.55      758.47     15.46 o 
   7   1   3       10.67       13.31      1.88 o 
   8   1   3       41.55       35.67      2.87 o 
  -9   2   3      138.52      128.24      8.52 o 
  -8   2   3      237.07      233.60      9.88 o 
  -7   2   3       51.03       46.73      3.60 o 
  -6   2   3       48.20       55.75      3.60 o 
  -5   2   3      204.11      226.39      7.07 o 
  -4   2   3      390.01      382.64      8.18 o 
  -3   2   3     1369.04     1329.32     12.61 o 
  -2   2   3       22.12       23.31      1.66 o 
  -1   2   3      668.93      728.49     20.92 o 
   0   2   3     9074.45     8663.92    153.56 o 
   1   2   3     3415.22     3283.57     18.85 o 
   2   2   3     3262.00     3178.68     20.98 o 
   3   2   3       30.08       37.13      2.97 o 
   4   2   3       49.12       56.43      3.86 o 
   5   2   3      941.76      971.20     16.01 o 
   6   2   3      558.46      496.06     12.78 o 
   7   2   3      111.57       95.97      6.89 o 
   8   2   3        1.37        5.78      3.72 o 
  -9   3   3       84.51       75.35      5.68 o 
  -8   3   3        2.87        7.69      2.93 o 
  -7   3   3       18.63       18.61      2.00 o 
  -6   3   3        1.07       -1.71      2.38 o 
  -5   3   3       14.76       16.01      1.66 o 
  -4   3   3     1711.17     1824.76     18.51 o 
  -3   3   3        4.22        2.35      1.57 o 
  -2   3   3        4.20       10.38      1.05 o 
  -1   3   3      292.47      306.72     17.87 o 
   0   3   3      344.38      371.27      5.44 o 
   1   3   3       70.36       75.06      3.40 o 
   2   3   3       30.69       31.49      2.32 o 
   3   3   3     3017.34     2898.25     22.95 o 
   4   3   3      315.10      339.84      9.40 o 
   5   3   3      177.65      185.04      7.79 o 
   6   3   3      251.02      231.64      9.64 o 
   7   3   3        3.85        5.97      3.42 o 
   8   3   3       30.47       24.47      2.80 o 
  -9   4   3       26.18       29.70      2.92 o 
  -8   4   3      364.13      346.78     12.15 o 
  -7   4   3        1.18        1.53      2.68 o 
  -6   4   3       81.25       81.95      5.56 o 
  -5   4   3      360.24      395.61      9.95 o 
  -4   4   3      114.63      118.78      5.68 o 
  -3   4   3       24.32       20.61      1.65 o 
  -2   4   3       29.43       25.39      1.94 o 
  -1   4   3     3884.01     4212.13    158.59 o 
   0   4   3       16.47       13.29      0.86 o 
   1   4   3       40.44       32.52      2.27 o 
   2   4   3      169.11      167.80      6.16 o 
   3   4   3       18.99       12.74      1.68 o 
   4   4   3       96.36       97.58      5.66 o 
   5   4   3        0.69       -2.81      2.81 o 
   6   4   3      333.29      311.12     11.43 o 
   7   4   3       65.00       53.20      4.32 o 
  -8   5   3       14.86       14.20      2.55 o 
  -7   5   3      279.67      292.76     10.92 o 
  -6   5   3        5.84        6.84      3.28 o 
  -5   5   3      317.16      362.81     10.14 o 
  -4   5   3      194.88      218.09      7.49 o 
  -3   5   3     2611.21     2595.94     22.61 o 
  -2   5   3     1066.80     1154.57     15.66 o 
  -1   5   3      515.05      523.30     15.12 o 
   0   5   3      250.81      278.73      9.82 o 
   1   5   3        2.39        2.77      2.01 o 
   2   5   3       31.31       32.40      2.45 o 
   3   5   3      756.88      785.75     15.11 o 
   4   5   3       78.44       90.48      5.99 o 
   5   5   3      515.17      497.25     13.78 o 
   6   5   3       14.78        8.44      2.30 o 
  -8   6   3      270.84      239.56     11.34 o 
  -7   6   3       58.80       56.39      4.95 o 
  -6   6   3       30.10       29.85      2.55 o 
  -5   6   3        4.02        4.47      3.04 o 
  -4   6   3      405.83      416.44     10.91 o 
  -3   6   3        4.07       -0.86      2.65 o 
  -2   6   3      147.74      135.21      6.04 o 
  -1   6   3      512.68      547.72      8.12 o 
   0   6   3      139.69      151.05      4.66 o 
   1   6   3       37.37       30.70      2.51 o 
   2   6   3      750.74      771.63     15.58 o 
   3   6   3      865.29      910.85     17.59 o 
   4   6   3      397.52      453.27     13.27 o 
   5   6   3      571.70      561.32     15.86 o 
   6   6   3       47.95       43.92      3.57 o 
  -7   7   3        1.34       -0.39      4.03 o 
  -6   7   3      123.52      117.78      7.73 o 
  -5   7   3       21.39       24.90      2.36 o 
  -4   7   3      204.34      220.96      9.20 o 
  -3   7   3     1031.57      959.54     16.62 o 
  -2   7   3      175.25      158.02      7.21 o 
  -1   7   3      551.87      571.03     17.03 o 
   0   7   3       15.45       20.06      1.55 o 
   1   7   3      371.33      343.31     10.95 o 
   2   7   3      286.91      292.59     10.65 o 
   3   7   3       11.72       18.79      2.40 o 
   4   7   3       45.03       53.25      4.73 o 
   5   7   3      110.40      127.58      8.06 o 
  -6   8   3       24.51       26.90      2.90 o 
  -5   8   3        2.65        3.95      3.27 o 
  -4   8   3      181.00      192.55      9.59 o 
  -3   8   3      185.61      181.64      8.09 o 
  -2   8   3      150.15      147.74      7.60 o 
  -1   8   3       15.97       16.32      1.63 o 
   0   8   3        1.52        3.11      1.93 o 
   1   8   3       12.06       10.10      2.26 o 
   2   8   3       27.47       33.50      2.85 o 
   3   8   3      148.68      140.98      8.92 o 
   4   8   3       31.40       31.68      3.14 o 
  -5   9   3       56.29       63.60      5.77 o 
  -4   9   3       17.60       18.15      2.83 o 
  -3   9   3       31.23       28.32      2.81 o 
  -2   9   3       12.69        9.04      2.30 o 
  -1   9   3      119.32      115.22      5.51 o 
   0   9   3       11.77       16.00      1.66 o 
   1   9   3       17.32        9.77      2.48 o 
   2   9   3       26.62       29.88      3.01 o 
  -2  10   3       70.29       65.43      5.31 o 
   1 -10   4       58.00       52.66      3.05 o 
  -2  -9   4       72.24       63.69      4.89 o 
  -1  -9   4        2.85       -0.39      4.40 o 
   0  -9   4      226.01      199.79      7.02 o 
   1  -9   4       16.56       16.12      3.45 o 
   2  -9   4       20.55        8.43      4.06 o 
   3  -9   4       65.33       52.85      3.64 o 
   4  -9   4       17.68       19.52      2.72 o 
   5  -9   4        0.58       -0.84      4.08 o 
  -4  -8   4       81.78       87.28      6.54 o 
  -3  -8   4      183.54      192.08      9.92 o 
  -2  -8   4      166.80      181.58      9.36 o 
  -1  -8   4       80.13       74.29      5.20 o 
   0  -8   4       16.92       21.90      1.83 o 
   1  -8   4      267.78      260.01      7.10 o 
   2  -8   4       60.95       52.85      4.12 o 
   3  -8   4      362.50      336.44     11.08 o 
   4  -8   4       12.06       12.15      4.65 o 
   5  -8   4        0.51        1.87      3.28 o 
   6  -8   4       61.90       68.24      5.50 o 
  -5  -7   4       76.81       83.25      5.75 o 
  -4  -7   4       29.83       40.42      3.20 o 
  -3  -7   4      158.64      183.14      8.86 o 
  -2  -7   4       10.58       16.88      2.09 o 
  -1  -7   4        6.15        3.73      3.31 o 
   0  -7   4      694.65      662.13     35.18 o 
   1  -7   4       77.43       89.09      4.15 o 
   2  -7   4       73.24       62.08      4.09 o 
   3  -7   4      501.74      432.52     11.74 o 
   4  -7   4      297.04      303.89     11.23 o 
   5  -7   4       10.71        5.32      4.51 o 
   6  -7   4       75.78       66.34      4.83 o 
   7  -7   4      277.53      262.00     12.28 o 
  -6  -6   4       84.27       75.26      5.63 o 
  -5  -6   4       43.19       33.37      2.96 o 
  -4  -6   4      148.91      166.60      8.21 o 
  -3  -6   4       57.93       64.47      4.37 o 
  -2  -6   4       62.58       69.66      5.56 o 
  -1  -6   4        2.41        5.85      2.57 o 
   0  -6   4       40.67       36.92      4.09 o 
   1  -6   4     1132.37     1229.90     12.23 o 
   2  -6   4      451.96      443.26     10.27 o 
   3  -6   4     1798.85     1631.49     20.26 o 
   4  -6   4       42.36       41.28      3.25 o 
   5  -6   4        2.88        4.75      3.14 o 
   6  -6   4      115.98      125.52      7.50 o 
   7  -6   4      137.16      152.12      9.10 o 
  -7  -5   4       13.85       17.48      2.66 o 
  -6  -5   4       87.92       82.45      6.57 o 
  -5  -5   4       28.08       33.97      2.56 o 
  -4  -5   4      239.85      289.36     10.02 o 
  -3  -5   4      457.95      497.39     11.90 o 
  -2  -5   4      318.03      367.47      9.66 o 
  -1  -5   4       35.45       38.50      2.90 o 
   0  -5   4      400.08      407.28      6.60 o 
   1  -5   4      139.92      134.48      3.86 o 
   2  -5   4      719.80      834.29     13.46 o 
   3  -5   4       42.96       45.56      3.09 o 
   4  -5   4       16.90       19.79      1.93 o 
   5  -5   4      185.68      198.17      8.43 o 
   6  -5   4      111.45      116.90      7.08 o 
   7  -5   4      790.90      798.49     18.08 o 
   8  -5   4      125.61      128.81      8.46 o 
  -8  -4   4        1.75        7.90      3.40 o 
  -7  -4   4       83.95       75.54      5.30 o 
  -6  -4   4      216.51      185.04      9.30 o 
  -5  -4   4       92.64       93.38      5.99 o 
  -4  -4   4     3470.35     3778.35     32.06 o 
  -3  -4   4     2506.99     2755.02     25.27 o 
  -2  -4   4      101.18       79.59      4.45 o 
  -1  -4   4      777.64      786.32     11.69 o 
   0  -4   4      475.98      492.52      6.37 o 
   1  -4   4      362.95      416.48     21.42 o 
   2  -4   4      436.79      442.80      9.01 o 
   3  -4   4     1030.64      950.33     13.30 o 
   4  -4   4       13.38       17.29      1.59 o 
   5  -4   4        3.03        2.44      2.90 o 
   6  -4   4       55.94       59.63      4.13 o 
   7  -4   4      322.77      314.75     11.47 o 
   8  -4   4        0.30       -3.26      3.26 o 
  -8  -3   4      168.63      162.82      9.39 o 
  -7  -3   4       54.69       55.13      4.28 o 
  -6  -3   4      954.96      951.68     17.92 o 
  -5  -3   4      125.72      138.40      6.66 o 
  -4  -3   4     1504.23     1586.96     19.35 o 
  -3  -3   4        5.42        0.00      2.21 o 
  -2  -3   4      353.01      378.15      7.88 o 
  -1  -3   4     1016.16      943.48     11.43 o 
   0  -3   4      339.83      345.68      4.80 o 
   1  -3   4     1733.13     1719.13     96.50 o 
   2  -3   4     2507.57     2721.23     20.23 o 
   3  -3   4     2940.16     2772.06     20.94 o 
   4  -3   4       52.96       62.02      4.05 o 
   5  -3   4       49.04       54.15      4.33 o 
   6  -3   4      611.38      624.10     13.94 o 
   7  -3   4       15.52       13.69      2.11 o 
   8  -3   4        0.16        3.28      2.89 o 
  -8  -2   4      136.88      147.44      8.28 o 
  -7  -2   4       16.82       19.49      2.11 o 
  -6  -2   4       50.91       43.34      3.14 o 
  -5  -2   4      117.01      121.48      5.99 o 
  -4  -2   4     1314.59     1448.39     17.40 o 
  -3  -2   4      680.90      700.19     10.12 o 
  -2  -2   4      718.64      742.71      9.95 o 
  -1  -2   4       22.24       18.77      1.06 o 
   0  -2   4     4805.74     4814.69    126.59 o 
   1  -2   4     2628.48     2452.70     85.67 o 
   2  -2   4     2106.55     2245.16     17.00 o 
   3  -2   4     1475.58     1388.28     14.03 o 
   4  -2   4     1083.56     1072.58     14.80 o 
   5  -2   4      420.57      431.62     10.52 o 
   6  -2   4      256.38      264.66      9.21 o 
   7  -2   4      113.79       98.81      6.37 o 
   8  -2   4       24.47       25.35      2.49 o 
  -9  -1   4       69.21       78.77      5.65 o 
  -8  -1   4      139.85      127.56      7.92 o 
  -7  -1   4       61.86       64.92      5.15 o 
  -6  -1   4      334.03      330.68      9.72 o 
  -5  -1   4      141.34      131.79      5.80 o 
  -4  -1   4     1360.03     1409.70     16.21 o 
  -3  -1   4      129.35      129.70      4.33 o 
  -2  -1   4        7.41        6.19      0.79 o 
  -1  -1   4     1580.57     1481.76     11.10 o 
   0  -1   4      284.05      238.09      3.22 o 
   1  -1   4     1208.77     1141.51     22.52 o 
   2  -1   4     1584.24     1574.82     13.66 o 
   3  -1   4     1816.35     1716.39     15.24 o 
   4  -1   4       58.80       64.25      3.79 o 
   5  -1   4      214.50      212.58      7.49 o 
   6  -1   4      453.20      435.32     11.60 o 
   7  -1   4       70.48       58.80      4.55 o 
   8  -1   4        5.62       10.89      1.88 o 
  -9   0   4       22.24       18.12      2.63 o 
  -8   0   4      160.87      161.52      8.29 o 
  -7   0   4       57.49       57.81      4.21 o 
  -6   0   4       17.64       17.17      1.81 o 
  -5   0   4     1930.50     1933.94     20.41 o 
  -4   0   4       20.29       22.66      1.71 o 
  -3   0   4     1168.64     1170.67     11.83 o 
  -2   0   4      564.76      532.03      7.46 o 
  -1   0   4     7793.88     7236.66     67.50 o 
   0   0   4        0.36        0.15      0.99 o 
   1   0   4      988.68      968.24     17.21 o 
   2   0   4       36.68       49.41      2.59 o 
   3   0   4       12.79       18.78      1.73 o 
   4   0   4      152.53      141.50      5.38 o 
   5   0   4      480.60      493.40     11.13 o 
   6   0   4       10.01       13.81      1.75 o 
   7   0   4      359.36      344.16     11.34 o 
   8   0   4       61.67       62.11      4.94 o 
  -9   1   4        4.39        4.65      3.55 o 
  -8   1   4      116.24      114.58      7.26 o 
  -7   1   4      709.81      625.00     14.39 o 
  -6   1   4       20.57       23.06      2.11 o 
  -5   1   4      150.67      140.15      5.84 o 
  -4   1   4     5270.95     5394.84     30.83 o 
  -3   1   4      900.62      930.45     10.51 o 
  -2   1   4     4654.72     4822.14     22.93 o 
  -1   1   4     1719.89     1702.78     80.79 o 
   0   1   4       93.22       70.51      1.87 o 
   1   1   4        1.05        3.07      1.07 o 
   2   1   4        4.11        3.05      1.44 o 
   3   1   4     2548.88     2449.10     19.08 o 
   4   1   4      998.70     1061.51     14.94 o 
   5   1   4      775.28      754.98     13.88 o 
   6   1   4       18.21       15.13      1.99 o 
   7   1   4        2.78        7.68      2.83 o 
   8   1   4       39.23       32.00      2.87 o 
  -9   2   4       18.50        8.92      4.83 o 
  -8   2   4      699.25      684.08     16.47 o 
  -7   2   4       76.22       73.08      5.32 o 
  -6   2   4       16.01       14.74      1.72 o 
  -5   2   4       53.39       64.00      4.01 o 
  -4   2   4        6.94        5.85      1.27 o 
  -3   2   4      229.06      225.72      5.54 o 
  -2   2   4      326.54      302.77      6.13 o 
  -1   2   4    11548.08    10779.26     34.71 o 
   0   2   4      375.96      388.28      6.58 o 
   1   2   4      101.56       92.47      3.64 o 
   2   2   4     3243.09     3120.67     21.83 o 
   3   2   4     4431.67     4100.60     26.33 o 
   4   2   4     1405.72     1485.14     18.62 o 
   5   2   4       88.76       93.44      5.66 o 
   6   2   4        6.68        7.61      1.69 o 
   7   2   4        3.47        3.04      2.93 o 
   8   2   4       15.39       15.20      2.47 o 
  -9   3   4      120.11      116.28      8.48 o 
  -8   3   4      216.90      217.36      9.52 o 
  -7   3   4        5.32        1.15      3.20 o 
  -6   3   4      488.63      490.53     12.02 o 
  -5   3   4       41.06       49.97      3.24 o 
  -4   3   4     2585.99     2655.81     22.82 o 
  -3   3   4     1606.15     1537.91     15.02 o 
  -2   3   4     2954.65     3291.21     21.98 o 
  -1   3   4      454.49      437.89     13.47 o 
   0   3   4      158.60      176.19      3.57 o 
   1   3   4      531.13      485.72      8.64 o 
   2   3   4     1419.71     1471.61     16.38 o 
   3   3   4      467.66      421.72      9.26 o 
   4   3   4       80.79       94.40      5.70 o 
   5   3   4      394.67      373.74     10.91 o 
   6   3   4       44.74       46.12      3.67 o 
   7   3   4       26.14       21.49      2.61 o 
  -9   4   4       23.88       24.65      2.76 o 
  -8   4   4      356.56      381.15     12.68 o 
  -7   4   4       77.42       78.81      5.08 o 
  -6   4   4        8.09        5.87      3.50 o 
  -5   4   4        8.41       11.20      1.62 o 
  -4   4   4     1371.13     1423.76     17.92 o 
  -3   4   4      522.71      504.61      9.44 o 
  -2   4   4     1322.81     1385.73     15.61 o 
  -1   4   4      113.97      128.18      3.42 o 
   0   4   4      105.27      104.30      5.13 o 
   1   4   4        0.88        3.26      1.34 o 
   2   4   4      807.96      847.64     13.66 o 
   3   4   4      357.00      395.91     10.21 o 
   4   4   4      119.65      117.59      6.89 o 
   5   4   4       20.08       20.89      2.33 o 
   6   4   4      249.34      247.40     10.45 o 
   7   4   4      112.99       96.13      7.18 o 
  -8   5   4      272.19      244.14     11.31 o 
  -7   5   4        0.15        0.33      3.74 o 
  -6   5   4      164.01      154.61      7.72 o 
  -5   5   4     1176.38     1319.24     19.28 o 
  -4   5   4       91.17       98.68      5.48 o 
  -3   5   4       15.85       18.50      1.69 o 
  -2   5   4      117.37      120.08      5.50 o 
  -1   5   4      558.77      564.09     24.62 o 
   0   5   4        2.38        1.95      1.48 o 
   1   5   4       56.69       53.27      4.06 o 
   2   5   4      336.22      355.72      9.85 o 
   3   5   4        0.41       -1.59      2.90 o 
   4   5   4       16.25       16.83      2.14 o 
   5   5   4      508.62      476.89     13.96 o 
   6   5   4       81.05       76.94      5.43 o 
  -8   6   4       15.00       15.35      2.60 o 
  -7   6   4       45.54       48.25      3.66 o 
  -6   6   4      121.58      116.89      6.83 o 
  -5   6   4       82.90       95.04      6.07 o 
  -4   6   4      900.16      956.38     16.80 o 
  -3   6   4        4.39        6.20      2.15 o 
  -2   6   4      637.46      609.36     11.99 o 
  -1   6   4        9.57       11.09      1.29 o 
   0   6   4      314.61      311.55     16.01 o 
   1   6   4      823.51      765.97     14.65 o 
   2   6   4       99.98       93.10      6.07 o 
   3   6   4       11.53       12.66      2.12 o 
   4   6   4      103.75      104.95      7.28 o 
   5   6   4      179.73      173.54      9.79 o 
   6   6   4       29.24       24.24      2.85 o 
  -7   7   4        1.49        3.94      2.67 o 
  -6   7   4       32.77       36.41      3.05 o 
  -5   7   4       66.77       70.74      4.85 o 
  -4   7   4        2.05        6.87      2.82 o 
  -3   7   4        1.05        0.78      3.32 o 
  -2   7   4      239.62      201.50      7.91 o 
  -1   7   4     1640.80     1755.59     31.78 o 
   0   7   4      226.00      211.60     10.81 o 
   1   7   4      406.21      355.28     11.52 o 
   2   7   4       30.77       33.18      2.94 o 
   3   7   4       32.08       42.83      3.64 o 
   4   7   4      124.37      137.27      8.65 o 
   5   7   4        8.36        9.74      3.99 o 
  -6   8   4       11.61       13.64      2.43 o 
  -5   8   4      116.41      153.13      8.44 o 
  -4   8   4       46.30       43.90      3.73 o 
  -3   8   4        2.10       -2.10      3.36 o 
  -2   8   4      419.93      358.98     11.54 o 
  -1   8   4      130.44      120.06      5.88 o 
   0   8   4       25.19       27.25      2.06 o 
   1   8   4        0.43        3.54      3.43 o 
   2   8   4        3.13        5.27      2.02 o 
   3   8   4       82.45       76.01      5.86 o 
  -5   9   4       56.51       63.72      5.75 o 
  -4   9   4        0.68       -3.93      4.01 o 
  -3   9   4       35.71       26.71      3.05 o 
  -2   9   4        1.57        2.05      3.65 o 
  -1   9   4       30.28       30.24      4.00 o 
   0   9   4        6.01        6.99      2.01 o 
   1   9   4       38.80       31.24      3.09 o 
   2   9   4       61.25       57.90      4.21 o 
  -2  -9   5       13.29       17.08      2.36 o 
  -1  -9   5       68.85       62.82      5.16 o 
   0  -9   5       56.36       61.97      3.48 o 
   1  -9   5       45.21       44.74      2.55 o 
   2  -9   5        4.18        5.98      1.86 o 
   3  -9   5       36.99       37.86      3.02 o 
   4  -9   5       26.69       30.10      3.07 o 
  -4  -8   5      285.58      320.66     12.83 o 
  -3  -8   5      152.51      148.46      9.47 o 
  -2  -8   5       58.14       49.55      3.32 o 
  -1  -8   5       65.91       60.05      4.77 o 
   0  -8   5      127.68      132.22      5.31 o 
   1  -8   5        0.71       -1.72      4.79 o 
   2  -8   5        6.75        4.77      2.80 o 
   3  -8   5      120.73      113.93      6.63 o 
   4  -8   5        7.21        0.71      4.40 o 
   5  -8   5        0.09       -4.31      4.31 o 
   6  -8   5        1.08        2.10      3.68 o 
  -5  -7   5       42.33       35.13      3.24 o 
  -4  -7   5       35.35       31.99      3.66 o 
  -3  -7   5      154.80      175.66      8.74 o 
  -2  -7   5       58.17       52.68      4.30 o 
  -1  -7   5       67.52       71.03      5.60 o 
   0  -7   5      226.69      230.66      6.33 o 
   1  -7   5      519.50      520.93     14.03 o 
   2  -7   5      471.22      418.78     11.03 o 
   3  -7   5      386.84      343.67     10.68 o 
   4  -7   5        5.34       10.38      3.73 o 
   5  -7   5       41.67       43.75      3.16 o 
   6  -7   5       19.75       14.45      4.96 o 
   7  -7   5        7.65        5.92      4.05 o 
  -6  -6   5       15.65        8.36      4.20 o 
  -5  -6   5        0.04        0.35      3.02 o 
  -4  -6   5       82.88       77.23      5.00 o 
  -3  -6   5       84.13       97.07      6.29 o 
  -2  -6   5       18.26       15.11      2.06 o 
  -1  -6   5      166.97      165.28      7.09 o 
   0  -6   5      880.05      868.27     34.86 o 
   1  -6   5       51.73       47.46      2.60 o 
   2  -6   5       64.21       60.24      4.40 o 
   3  -6   5      375.10      343.77      9.90 o 
   4  -6   5      284.08      282.97      9.76 o 
   5  -6   5      376.51      410.60     12.24 o 
   6  -6   5        3.17        8.32      3.50 o 
   7  -6   5      183.16      186.83     10.07 o 
  -7  -5   5       19.81       24.33      2.79 o 
  -6  -5   5        2.30        2.50      3.18 o 
  -5  -5   5       93.68       85.14      6.24 o 
  -4  -5   5      446.11      499.11     12.84 o 
  -3  -5   5       72.09       77.24      5.61 o 
  -2  -5   5        0.39        2.26      2.26 o 
  -1  -5   5      100.27       90.71      4.79 o 
   0  -5   5        0.45        1.51      2.37 o 
   1  -5   5       86.29       93.80      3.39 o 
   2  -5   5      115.39      110.85      5.39 o 
   3  -5   5     1260.63     1211.22     16.46 o 
   4  -5   5       23.99       27.12      2.34 o 
   5  -5   5      115.19      120.02      6.61 o 
   6  -5   5       26.23       26.47      2.57 o 
   7  -5   5        0.17        5.47      4.04 o 
   8  -5   5       14.58       16.27      2.46 o 
  -7  -4   5      162.64      160.07      8.94 o 
  -6  -4   5      236.04      247.05      9.93 o 
  -5  -4   5       81.19       80.54      5.73 o 
  -4  -4   5       14.23       18.22      2.14 o 
  -3  -4   5      530.12      576.36     11.91 o 
  -2  -4   5     1312.57     1380.68     17.01 o 
  -1  -4   5     2445.32     2278.64     20.55 o 
   0  -4   5        5.11        6.27      1.01 o 
   1  -4   5        1.29        0.75      1.09 o 
   2  -4   5        2.29        0.54      1.95 o 
   3  -4   5      103.25       91.87      4.52 o 
   4  -4   5       89.91       78.09      5.26 o 
   5  -4   5       72.52       78.39      5.46 o 
   6  -4   5        0.88       -0.59      3.15 o 
   7  -4   5      232.49      233.87     10.24 o 
   8  -4   5       53.37       66.87      5.12 o 
  -8  -3   5      113.20      104.81      7.58 o 
  -7  -3   5      169.76      166.30      8.45 o 
  -6  -3   5       32.93       33.10      2.53 o 
  -5  -3   5      173.13      168.00      7.47 o 
  -4  -3   5     1691.64     1859.10     21.33 o 
  -3  -3   5      690.48      680.48     11.25 o 
  -2  -3   5      947.33      999.06     13.34 o 
  -1  -3   5      161.63      157.78      4.99 o 
   0  -3   5      615.88      603.46     14.75 o 
   1  -3   5       13.76       12.98      0.77 o 
   2  -3   5       62.51       77.72      3.89 o 
   3  -3   5     3221.11     3002.86     22.77 o 
   4  -3   5      520.31      531.07     11.32 o 
   5  -3   5      671.63      688.20     13.75 o 
   6  -3   5       64.23       55.36      4.50 o 
   7  -3   5       18.23       20.03      2.22 o 
   8  -3   5        0.21       -3.01      3.53 o 
  -8  -2   5      217.74      206.79      9.52 o 
  -7  -2   5       46.86       54.27      4.26 o 
  -6  -2   5       25.10       24.83      2.18 o 
  -5  -2   5        8.06       11.38      1.66 o 
  -4  -2   5       45.60       46.25      3.16 o 
  -3  -2   5     1761.44     1599.03     15.84 o 
  -2  -2   5     2449.56     2627.34     19.67 o 
  -1  -2   5     2590.40     2364.86     11.98 o 
   0  -2   5      364.12      363.52      4.68 o 
   1  -2   5     1650.78     1649.36     74.15 o 
   2  -2   5     2920.46     2874.46     20.67 o 
   3  -2   5     3429.26     3432.40     23.14 o 
   4  -2   5      325.54      299.17      8.13 o 
   5  -2   5        6.00        9.52      1.61 o 
   6  -2   5      169.68      169.08      7.88 o 
   7  -2   5       30.82       28.45      2.57 o 
   8  -2   5        0.93       -1.48      3.56 o 
  -9  -1   5       19.21       21.33      2.46 o 
  -8  -1   5      156.41      163.72      8.49 o 
  -7  -1   5       26.05       26.49      2.16 o 
  -6  -1   5       35.99       37.88      3.03 o 
  -5  -1   5      508.00      523.67     11.18 o 
  -4  -1   5     1726.94     1898.15     19.30 o 
  -3  -1   5      411.43      345.15      7.02 o 
  -2  -1   5     4321.48     4295.35     23.65 o 
  -1  -1   5      140.36      127.75      6.16 o 
   0  -1   5     2709.64     2453.98     19.97 o 
   1  -1   5      444.84      429.98     20.34 o 
   2  -1   5      294.68      298.15      6.39 o 
   3  -1   5     1491.31     1471.50     14.83 o 
   4  -1   5      860.42      805.33     13.20 o 
   5  -1   5      609.70      611.35     12.57 o 
   6  -1   5        9.94       13.23      1.85 o 
   7  -1   5      234.50      212.77      9.29 o 
   8  -1   5      120.50      131.55      7.72 o 
  -9   0   5       41.72       45.61      3.94 o 
  -8   0   5      267.34      247.92     10.28 o 
  -7   0   5      256.83      234.42      9.22 o 
  -6   0   5       59.76       51.47      3.70 o 
  -5   0   5      262.16      261.58      8.16 o 
  -4   0   5     1547.71     1598.02     17.27 o 
  -3   0   5     1117.68     1168.27     12.35 o 
  -2   0   5      202.21      180.56      4.68 o 
  -1   0   5       67.39       63.73      2.05 o 
   0   0   5     1755.82     1633.94      8.93 o 
   1   0   5       34.23       27.22      1.51 o 
   2   0   5       16.69       12.90      1.03 o 
   3   0   5     3723.63     3669.32     23.75 o 
   4   0   5       82.24       86.48      4.67 o 
   5   0   5      165.71      170.87      6.92 o 
   6   0   5      325.77      296.98     10.10 o 
   7   0   5       37.02       31.46      2.79 o 
   8   0   5       39.63       40.07      3.17 o 
  -9   1   5       90.50       91.07      6.98 o 
  -8   1   5      436.59      423.38     13.17 o 
  -7   1   5        2.09        0.85      2.97 o 
  -6   1   5      934.09      894.49     15.86 o 
  -5   1   5       50.18       50.47      3.69 o 
  -4   1   5        9.28        9.59      1.27 o 
  -3   1   5      576.07      647.95      9.24 o 
  -2   1   5     5875.35     5943.96     27.41 o 
  -1   1   5     2481.14     2273.91     37.09 o 
   0   1   5        6.16        4.89      1.16 o 
   1   1   5       99.05       90.63      2.43 o 
   2   1   5     1742.03     1689.18     15.85 o 
   3   1   5      388.36      369.43      7.75 o 
   4   1   5      159.39      169.10      6.66 o 
   5   1   5       52.28       70.64      4.91 o 
   6   1   5      549.27      556.56     13.57 o 
   7   1   5        3.46        1.66      3.03 o 
   8   1   5        9.15        7.42      4.08 o 
  -9   2   5        5.63        8.64      4.04 o 
  -8   2   5      187.13      160.26      8.37 o 
  -7   2   5       36.56       33.51      2.85 o 
  -6   2   5       90.60       76.56      5.29 o 
  -5   2   5       19.64       18.92      1.67 o 
  -4   2   5      726.08      674.93     11.46 o 
  -3   2   5     2006.22     1950.72     16.57 o 
  -2   2   5       36.13       34.24      2.64 o 
  -1   2   5     2661.36     2561.06    129.70 o 
   0   2   5     1445.31     1353.07     42.75 o 
   1   2   5     2048.43     1776.76     15.69 o 
   2   2   5      567.04      556.98      9.68 o 
   3   2   5      798.61      743.67     11.68 o 
   4   2   5      281.10      275.46      8.67 o 
   5   2   5     1329.57     1323.94     19.70 o 
   6   2   5       32.88       30.57      2.47 o 
   7   2   5        7.54        8.07      2.96 o 
   8   2   5       21.93       22.25      2.55 o 
  -9   3   5        0.49       -3.24      3.24 o 
  -8   3   5      118.12      116.10      7.45 o 
  -7   3   5       42.48       43.06      3.30 o 
  -6   3   5        0.33       -1.80      2.34 o 
  -5   3   5      128.53      113.11      5.83 o 
  -4   3   5       48.77       64.38      4.13 o 
  -3   3   5      364.63      336.81      7.37 o 
  -2   3   5     4635.55     5139.63     28.84 o 
  -1   3   5     3693.66     3455.59    146.51 o 
   0   3   5     1350.00     1329.37     10.04 o 
   1   3   5      583.79      571.05      9.76 o 
   2   3   5      802.53      818.50     12.77 o 
   3   3   5      153.96      141.89      5.69 o 
   4   3   5        9.05       10.11      1.65 o 
   5   3   5       38.06       29.03      2.49 o 
   6   3   5      348.27      343.48     11.76 o 
   7   3   5       10.73       14.38      2.10 o 
  -9   4   5       16.84       16.05      2.59 o 
  -8   4   5       29.44       28.69      2.87 o 
  -7   4   5        7.92        6.33      3.41 o 
  -6   4   5      482.80      497.45     12.83 o 
  -5   4   5      208.64      244.80      8.33 o 
  -4   4   5      222.69      229.23      7.67 o 
  -3   4   5        0.90       -1.36      1.75 o 
  -2   4   5     1752.44     1901.05     19.04 o 
  -1   4   5      241.14      243.17      8.27 o 
   0   4   5        0.99        2.24      1.24 o 
   1   4   5       51.18       48.92      3.04 o 
   2   4   5       58.58       55.16      4.13 o 
   3   4   5      839.45      842.84     15.19 o 
   4   4   5      806.85      860.52     16.51 o 
   5   4   5     1386.99     1347.91     21.71 o 
   6   4   5       36.31       32.16      2.91 o 
   7   4   5        0.04       -3.64      3.91 o 
  -8   5   5      333.78      334.54     12.70 o 
  -7   5   5      453.09      450.26     13.66 o 
  -6   5   5      759.84      757.25     16.12 o 
  -5   5   5        5.26        8.90      3.31 o 
  -4   5   5       40.14       36.66      3.39 o 
  -3   5   5       79.43       88.12      4.68 o 
  -2   5   5        4.61        4.63      2.34 o 
  -1   5   5      384.46      388.02      9.18 o 
   0   5   5        1.12        1.87      1.57 o 
   1   5   5      205.22      174.96      6.79 o 
   2   5   5      272.70      279.78      9.15 o 
   3   5   5      614.16      614.50     14.28 o 
   4   5   5      150.04      154.54      8.42 o 
   5   5   5       32.64       31.75      2.79 o 
   6   5   5        6.51        7.13      3.76 o 
  -8   6   5       82.13       73.09      5.86 o 
  -7   6   5       39.87       31.42      2.96 o 
  -6   6   5       25.16       31.87      2.68 o 
  -5   6   5       32.45       43.79      3.90 o 
  -4   6   5      140.43      146.28      7.49 o 
  -3   6   5       20.32       16.78      1.76 o 
  -2   6   5     1734.79     1668.18     20.20 o 
  -1   6   5      978.26     1011.85     22.78 o 
   0   6   5      198.69      202.50      5.52 o 
   1   6   5       11.90        8.55      3.73 o 
   2   6   5      253.71      234.33      9.45 o 
   3   6   5        9.39        9.67      2.08 o 
   4   6   5       91.52      106.68      7.44 o 
   5   6   5       31.70       31.37      2.93 o 
  -7   7   5        7.52        8.02      3.97 o 
  -6   7   5      103.41      109.00      7.18 o 
  -5   7   5        1.72       -3.90      3.90 o 
  -4   7   5      125.70      143.49      7.74 o 
  -3   7   5      355.11      339.60     10.22 o 
  -2   7   5      499.01      442.79     11.65 o 
  -1   7   5       78.08       85.99      5.15 o 
   0   7   5       24.76       22.48      1.62 o 
   1   7   5      344.99      316.64     11.10 o 
   2   7   5       95.25       86.36      6.21 o 
   3   7   5        4.22        6.22      3.34 o 
   4   7   5       12.73       12.91      2.49 o 
  -6   8   5       32.65       37.40      3.56 o 
  -5   8   5      147.46      158.01      9.26 o 
  -4   8   5        3.16        6.68      4.05 o 
  -3   8   5       30.37       31.73      2.50 o 
  -2   8   5       56.55       51.45      3.53 o 
  -1   8   5       83.00       76.72      6.02 o 
   0   8   5       57.46       46.49      2.34 o 
   1   8   5       48.81       43.10      3.45 o 
   2   8   5      108.04       98.32      7.13 o 
   3   8   5       13.26       17.89      2.64 o 
  -5   9   5       76.66       91.12      6.31 o 
  -4   9   5        0.84        5.22      4.07 o 
  -3   9   5       85.61       83.36      6.53 o 
  -2   9   5       71.83       60.52      4.29 o 
  -1   9   5       14.46       11.68      2.03 o 
   0   9   5       19.05       14.49      1.72 o 
   1   9   5       77.39       71.27      5.53 o 
  -2  -9   6       12.37       12.86      2.55 o 
  -1  -9   6       36.36       31.71      3.22 o 
   0  -9   6        0.33        1.73      2.56 o 
   1  -9   6       22.10       21.34      1.88 o 
   2  -9   6       25.38       20.45      2.22 o 
   3  -9   6       25.25       26.14      2.58 o 
   4  -9   6       64.96       71.33      5.76 o 
  -4  -8   6       23.73       23.67      3.07 o 
  -3  -8   6      287.12      316.63     12.40 o 
  -2  -8   6      194.14      172.54      9.09 o 
  -1  -8   6      143.85      141.20      7.89 o 
   0  -8   6       11.88        5.67      2.65 o 
   1  -8   6        4.09        3.49      1.63 o 
   2  -8   6        7.66        6.47      3.74 o 
   3  -8   6        4.90        1.92      3.59 o 
   4  -8   6       42.02       40.25      3.42 o 
   5  -8   6        6.55        7.12      3.63 o 
  -5  -7   6       40.89       47.76      3.93 o 
  -4  -7   6      332.64      392.45     13.18 o 
  -3  -7   6        4.48        3.46      3.76 o 
  -2  -7   6        8.10        3.86      4.24 o 
  -1  -7   6      113.91      103.32      6.53 o 
   0  -7   6      150.58      158.96      5.44 o 
   1  -7   6        2.30        3.53      2.16 o 
   2  -7   6      188.77      165.10      7.69 o 
   3  -7   6      564.24      511.50     12.89 o 
   4  -7   6      180.52      209.06      9.11 o 
   5  -7   6      212.35      236.63     10.69 o 
   6  -7   6       39.60       44.66      3.76 o 
  -6  -6   6        5.92        1.22      3.65 o 
  -5  -6   6       10.88       13.23      2.15 o 
  -4  -6   6      135.59      134.83      7.96 o 
  -3  -6   6      568.70      588.12     14.45 o 
  -2  -6   6      234.05      241.27      8.87 o 
  -1  -6   6      271.19      265.84      9.00 o 
   0  -6   6      271.58      271.37      6.47 o 
   1  -6   6      332.86      347.72      7.78 o 
   2  -6   6     1198.83     1101.02     16.82 o 
   3  -6   6      132.16      121.04      6.33 o 
   4  -6   6       69.61       70.79      5.40 o 
   5  -6   6       22.89       25.83      2.80 o 
   6  -6   6      127.76      116.24      8.02 o 
   7  -6   6       16.05       12.93      4.57 o 
  -7  -5   6       12.07       13.92      2.63 o 
  -6  -5   6       30.67       29.31      2.57 o 
  -5  -5   6        2.63        7.06      3.01 o 
  -4  -5   6      627.60      646.35     14.99 o 
  -3  -5   6      155.70      171.16      7.43 o 
  -2  -5   6      119.57      130.20      6.29 o 
  -1  -5   6       24.69       24.36      1.91 o 
   0  -5   6      153.24      165.39      4.49 o 
   1  -5   6        1.13        0.95      1.54 o 
   2  -5   6      386.41      409.08     10.20 o 
   3  -5   6      832.52      783.46     13.73 o 
   4  -5   6      135.73      131.13      6.77 o 
   5  -5   6      437.04      464.94     12.92 o 
   6  -5   6      181.32      198.57      9.13 o 
   7  -5   6       77.42       87.77      6.40 o 
  -7  -4   6       17.12       23.63      2.77 o 
  -6  -4   6        0.21        0.66      2.60 o 
  -5  -4   6      177.50      165.93      7.81 o 
  -4  -4   6      730.13      794.65     15.35 o 
  -3  -4   6       17.92       19.34      1.86 o 
  -2  -4   6      340.89      373.11      9.27 o 
  -1  -4   6      500.08      503.46     10.12 o 
   0  -4   6       22.34       17.23      2.64 o 
   1  -4   6        0.50       -0.08      2.44 o 
   2  -4   6      958.18      989.16     14.52 o 
   3  -4   6       18.82       19.46      1.63 o 
   4  -4   6       61.21       66.08      4.62 o 
   5  -4   6        7.16        8.60      3.44 o 
   6  -4   6      560.49      554.11     14.30 o 
   7  -4   6        3.52        0.72      3.55 o 
   8  -4   6        6.10       10.06      4.09 o 
  -8  -3   6       12.11        6.36      4.93 o 
  -7  -3   6      172.11      167.36      8.90 o 
  -6  -3   6        2.85        5.43      1.67 o 
  -5  -3   6      902.59      924.96     16.31 o 
  -4  -3   6      173.04      168.77      7.27 o 
  -3  -3   6      833.23      849.63     12.88 o 
  -2  -3   6     1331.54     1207.34     15.24 o 
  -1  -3   6      959.44      954.12     12.59 o 
   0  -3   6      262.36      269.22      4.68 o 
   1  -3   6       26.69       23.80      2.14 o 
   2  -3   6      217.48      213.96      6.76 o 
   3  -3   6       13.81       14.96      1.34 o 
   4  -3   6       63.38       59.16      4.39 o 
   5  -3   6     1395.41     1488.97     20.82 o 
   6  -3   6        9.96        8.50      1.88 o 
   7  -3   6        0.44        5.73      1.57 o 
   8  -3   6       37.18       32.32      2.98 o 
  -8  -2   6       81.67       79.86      5.65 o 
  -7  -2   6      150.63      161.84      8.01 o 
  -6  -2   6        2.18        3.35      2.47 o 
  -5  -2   6      100.59       98.30      5.48 o 
  -4  -2   6     1069.62     1167.39     16.51 o 
  -3  -2   6      243.81      249.38      6.62 o 
  -2  -2   6       61.26       81.42      4.01 o 
  -1  -2   6     3480.53     3169.06     14.90 o 
   0  -2   6     2393.55     2216.86     12.36 o 
   1  -2   6     4499.67     4239.50    226.60 o 
   2  -2   6      594.94      638.66     10.34 o 
   3  -2   6     1508.68     1451.71     15.85 o 
   4  -2   6      176.98      171.34      6.69 o 
   5  -2   6     1526.56     1599.13     20.81 o 
   6  -2   6       26.43       22.67      2.24 o 
   7  -2   6       37.04       36.21      2.68 o 
   8  -2   6        0.48        3.47      3.06 o 
  -8  -1   6      263.95      242.79     10.41 o 
  -7  -1   6      229.99      210.28      9.13 o 
  -6  -1   6      186.71      154.65      7.52 o 
  -5  -1   6       83.11       71.41      4.85 o 
  -4  -1   6       59.54       60.16      3.97 o 
  -3  -1   6     2068.14     2047.28     17.81 o 
  -2  -1   6     3313.91     3107.51     21.30 o 
  -1  -1   6     4209.29     3805.83     15.39 o 
   0  -1   6       17.31       17.10      0.96 o 
   1  -1   6      722.32      700.46     12.38 o 
   2  -1   6     2778.34     2755.69     20.76 o 
   3  -1   6       46.78       47.37      3.46 o 
   4  -1   6       41.24       40.68      2.99 o 
   5  -1   6      985.95      996.48     16.41 o 
   6  -1   6      431.04      423.60     11.89 o 
   7  -1   6        9.08        3.63      3.21 o 
   8  -1   6       13.61       12.35      4.57 o 
  -9   0   6       41.18       36.29      3.32 o 
  -8   0   6       78.97       70.66      5.15 o 
  -7   0   6      692.15      665.85     15.19 o 
  -6   0   6       49.13       42.81      3.29 o 
  -5   0   6     1187.74     1229.17     17.15 o 
  -4   0   6      373.76      388.49      8.97 o 
  -3   0   6       31.29       35.83      2.76 o 
  -2   0   6     1218.11     1209.70     12.88 o 
  -1   0   6       47.88       43.19      1.85 o 
   0   0   6      676.66      680.82      6.39 o 
   1   0   6     1047.27     1066.76      8.21 o 
   2   0   6     2189.35     2157.00     18.43 o 
   3   0   6     4522.99     4333.21     27.30 o 
   4   0   6      106.33      110.72      5.59 o 
   5   0   6     3139.95     3381.78     30.36 o 
   6   0   6       16.06       18.06      2.15 o 
   7   0   6       31.29       34.55      2.94 o 
   8   0   6       43.84       44.50      3.10 o 
  -9   1   6       82.73       77.96      5.75 o 
  -8   1   6     1284.27     1264.50     22.49 o 
  -7   1   6       57.30       53.42      4.27 o 
  -6   1   6     1536.54     1496.49     20.78 o 
  -5   1   6       19.33       18.43      1.71 o 
  -4   1   6      871.52      949.11     13.71 o 
  -3   1   6      719.08      769.83     10.57 o 
  -2   1   6       92.84      112.91      4.18 o 
  -1   1   6     1776.22     1573.34     28.61 o 
   0   1   6      215.28      182.95      3.49 o 
   1   1   6      745.34      680.43      7.04 o 
   2   1   6     1904.16     1855.81     17.78 o 
   3   1   6        4.36        4.15      1.04 o 
   4   1   6      417.17      424.33     10.51 o 
   5   1   6       34.94       29.31      2.33 o 
   6   1   6      413.46      407.88     11.75 o 
   7   1   6       21.59       19.45      2.25 o 
   8   1   6       13.72       17.30      2.51 o 
  -9   2   6      107.42      119.07      7.56 o 
  -8   2   6       54.02       44.61      3.84 o 
  -7   2   6      133.91      125.19      7.22 o 
  -6   2   6       95.57      100.84      5.73 o 
  -5   2   6     1039.54     1090.56     16.38 o 
  -4   2   6      572.44      554.16     10.84 o 
  -3   2   6     1889.80     1677.16     16.03 o 
  -2   2   6     3603.15     3532.82     23.32 o 
  -1   2   6     2236.34     2049.82     82.47 o 
   0   2   6      367.30      368.07      9.53 o 
   1   2   6       26.16       28.18      2.13 o 
   2   2   6     1038.72      952.50     13.38 o 
   3   2   6       24.42       20.70      1.55 o 
   4   2   6      379.12      386.57     10.56 o 
   5   2   6     1131.21     1076.35     18.42 o 
   6   2   6       24.04       26.50      2.33 o 
   7   2   6        2.03       -3.58      3.58 o 
  -9   3   6        3.42       -0.41      4.08 o 
  -8   3   6      221.32      217.75      9.63 o 
  -7   3   6       29.23       23.16      2.56 o 
  -6   3   6      410.09      424.03     11.29 o 
  -5   3   6      190.67      211.77      7.50 o 
  -4   3   6     1891.74     1984.91     20.99 o 
  -3   3   6      133.53      164.62      5.57 o 
  -2   3   6     1255.66     1348.67     15.44 o 
  -1   3   6      655.59      599.63     30.33 o 
   0   3   6      933.75      917.37      8.87 o 
   1   3   6     3262.96     2915.05     23.40 o 
   2   3   6        0.99        3.14      1.84 o 
   3   3   6      154.35      146.17      5.84 o 
   4   3   6       69.75       67.80      5.33 o 
   5   3   6      194.37      191.36      8.94 o 
   6   3   6       88.53       95.83      6.67 o 
   7   3   6        0.46        1.56      3.12 o 
  -8   4   6      290.91      281.63     11.37 o 
  -7   4   6       90.98       85.89      6.62 o 
  -6   4   6       85.98      104.02      6.48 o 
  -5   4   6      219.17      254.72      8.80 o 
  -4   4   6      108.86      121.30      5.87 o 
  -3   4   6       43.09       37.45      2.67 o 
  -2   4   6      472.98      478.70      9.94 o 
  -1   4   6      808.99      824.61     33.62 o 
   0   4   6        1.09       -1.44      1.44 o 
   1   4   6        2.23        1.98      2.04 o 
   2   4   6      746.17      701.05     13.36 o 
   3   4   6        8.37        9.03      1.69 o 
   4   4   6       25.96       26.94      2.48 o 
   5   4   6      652.21      654.29     15.73 o 
   6   4   6      471.53      461.93     14.57 o 
  -8   5   6       19.79       17.06      2.63 o 
  -7   5   6       19.06       25.59      2.55 o 
  -6   5   6      401.49      448.09     12.78 o 
  -5   5   6      637.24      705.83     14.93 o 
  -4   5   6        6.32        5.98      1.46 o 
  -3   5   6      232.93      213.84      7.17 o 
  -2   5   6      105.38      116.35      5.84 o 
  -1   5   6      333.69      317.91     18.51 o 
   0   5   6       96.19       95.57      3.84 o 
   1   5   6      761.51      689.77     13.46 o 
   2   5   6      110.89      104.00      6.49 o 
   3   5   6      121.33      135.27      6.94 o 
   4   5   6       80.59       85.31      6.14 o 
   5   5   6      445.51      434.80     13.90 o 
   6   5   6       12.22        9.86      4.03 o 
  -8   6   6      171.02      174.73      9.60 o 
  -7   6   6        0.57       -2.25      3.68 o 
  -6   6   6      297.62      300.47     11.01 o 
  -5   6   6       11.17       15.06      2.02 o 
  -4   6   6       38.31       42.26      3.42 o 
  -3   6   6        8.15        7.21      2.76 o 
  -2   6   6       51.09       45.42      3.36 o 
  -1   6   6      973.27      989.84     18.09 o 
   0   6   6      620.53      614.86     45.95 o 
   1   6   6      893.95      815.66     16.02 o 
   2   6   6       39.36       48.29      3.95 o 
   3   6   6       82.21       84.95      6.50 o 
   4   6   6       20.96       23.44      2.63 o 
   5   6   6        4.54        7.66      1.96 o 
  -7   7   6       13.75       18.03      2.95 o 
  -6   7   6      178.63      181.60      9.19 o 
  -5   7   6      373.19      410.47     13.19 o 
  -4   7   6       13.81        5.08      4.38 o 
  -3   7   6        0.45        1.11      3.01 o 
  -2   7   6      672.26      624.05     14.11 o 
  -1   7   6      179.21      193.61      8.49 o 
   0   7   6      353.51      341.56      7.86 o 
   1   7   6       61.90       60.48      4.48 o 
   2   7   6       53.20       53.89      4.41 o 
   3   7   6        0.18        4.19      2.92 o 
   4   7   6       21.40       23.14      2.81 o 
  -6   8   6      286.97      269.54     12.03 o 
  -5   8   6        2.53        1.53      4.76 o 
  -4   8   6       13.19       18.95      2.58 o 
  -3   8   6        2.54        6.07      2.84 o 
  -2   8   6       31.57       23.18      2.40 o 
  -1   8   6       50.78       48.07      2.49 o 
   0   8   6       50.57       43.33      2.43 o 
   1   8   6      253.67      226.27     10.48 o 
   2   8   6        1.19       -1.61      3.60 o 
   3   8   6       42.81       45.67      3.53 o 
  -4   9   6        0.37        4.94      3.19 o 
  -3   9   6       19.49       22.22      2.51 o 
  -2   9   6      110.31       91.84      6.76 o 
  -1   9   6       32.17       28.10      2.12 o 
   0   9   6       47.76       39.27      3.07 o 
   1   9   6        2.46       -4.67      4.67 o 
  -1  -9   7        0.17       -4.15      4.15 o 
   0  -9   7        9.88        5.19      3.06 o 
   1  -9   7       39.11       34.07      2.21 o 
   2  -9   7       29.41       24.76      2.57 o 
   3  -9   7      103.56       89.64      7.01 o 
  -3  -8   7        6.57        7.76      3.89 o 
  -2  -8   7        5.37        9.20      4.09 o 
  -1  -8   7       57.27       52.01      4.80 o 
   0  -8   7        1.76        7.53      2.47 o 
   1  -8   7       20.62       23.07      2.71 o 
   2  -8   7       29.71       28.79      2.65 o 
   3  -8   7       25.77       21.79      2.50 o 
   4  -8   7       73.10       74.40      5.71 o 
   5  -8   7        5.69       -4.45      4.45 o 
  -5  -7   7        7.17        7.90      4.34 o 
  -4  -7   7      105.43      112.71      7.93 o 
  -3  -7   7      180.08      186.91      9.31 o 
  -2  -7   7      149.24      134.95      8.34 o 
  -1  -7   7      120.59      117.23      7.22 o 
   0  -7   7      169.10      165.99      5.82 o 
   1  -7   7       45.35       45.87      2.70 o 
   2  -7   7      162.75      146.04      7.18 o 
   3  -7   7      115.22      101.14      6.51 o 
   4  -7   7       78.24       93.63      6.61 o 
   5  -7   7       28.77       31.02      3.06 o 
   6  -7   7       65.39       58.32      4.40 o 
  -6  -6   7        0.41        4.14      3.15 o 
  -5  -6   7       19.50       22.59      2.41 o 
  -4  -6   7       88.15      106.20      6.90 o 
  -3  -6   7      104.93       97.30      6.66 o 
  -2  -6   7      148.38      152.32      7.64 o 
  -1  -6   7     1139.60     1044.39     17.96 o 
   0  -6   7      720.48      685.44     24.92 o 
   1  -6   7        6.71        9.43      1.78 o 
   2  -6   7       34.99       36.25      2.99 o 
   3  -6   7      574.11      573.59     13.04 o 
   4  -6   7      154.30      172.11      8.18 o 
   5  -6   7      122.81      128.67      7.87 o 
   6  -6   7       39.66       38.85      3.04 o 
   7  -6   7        0.29        0.42      3.87 o 
  -7  -5   7        8.99       14.35      2.37 o 
  -6  -5   7        2.92        2.24      3.55 o 
  -5  -5   7       24.08       19.74      2.35 o 
  -4  -5   7      127.33      125.82      7.38 o 
  -3  -5   7      419.23      460.99     12.24 o 
  -2  -5   7      396.65      392.50     10.85 o 
  -1  -5   7      672.97      630.94     12.74 o 
   0  -5   7      212.61      214.53      5.39 o 
   1  -5   7        1.70        4.55      1.60 o 
   2  -5   7      124.70      107.33      6.20 o 
   3  -5   7        5.92        7.55      2.77 o 
   4  -5   7      739.36      761.42     15.44 o 
   5  -5   7      231.25      227.37      9.79 o 
   6  -5   7      406.98      386.31     12.77 o 
   7  -5   7        0.03       -3.84      3.84 o 
  -7  -4   7      265.10      265.80     11.43 o 
  -6  -4   7      316.07      305.85     11.18 o 
  -5  -4   7       76.95       84.13      5.94 o 
  -4  -4   7       42.82       50.94      3.88 o 
  -3  -4   7        6.10        5.48      2.79 o 
  -2  -4   7      579.68      519.20     11.45 o 
  -1  -4   7       55.17       51.94      3.12 o 
   0  -4   7       87.01       98.12      5.47 o 
   1  -4   7     1230.26     1241.26     73.88 o 
   2  -4   7       27.84       36.24      2.73 o 
   3  -4   7     1471.07     1289.46     17.28 o 
   4  -4   7      879.22      846.86     15.88 o 
   5  -4   7       36.30       35.82      2.89 o 
   6  -4   7       14.30       12.10      4.25 o 
   7  -4   7       34.92       35.95      2.77 o 
  -8  -3   7      421.63      430.64     14.68 o 
  -7  -3   7      137.58      156.58      8.23 o 
  -6  -3   7       48.48       59.20      4.24 o 
  -5  -3   7       63.87       71.99      5.11 o 
  -4  -3   7      104.82      123.12      6.18 o 
  -3  -3   7       28.02       25.75      2.12 o 
  -2  -3   7      329.54      349.31      8.71 o 
  -1  -3   7     1536.60     1408.90     16.11 o 
   0  -3   7      150.64      152.11      3.86 o 
   1  -3   7      691.16      644.86     32.40 o 
   2  -3   7      298.18      289.81      7.89 o 
   3  -3   7      449.66      408.79      9.25 o 
   4  -3   7      253.03      239.46      8.32 o 
   5  -3   7       51.12       46.71      3.96 o 
   6  -3   7      206.05      192.02      9.14 o 
   7  -3   7        0.21       -0.35      3.10 o 
   8  -3   7       10.76       11.39      3.94 o 
  -8  -2   7        1.51       -0.38      3.49 o 
  -7  -2   7      172.63      169.82      8.99 o 
  -6  -2   7       44.98       44.44      3.15 o 
  -5  -2   7       17.04       25.27      1.86 o 
  -4  -2   7      673.89      749.54     13.78 o 
  -3  -2   7     1146.97     1109.45     14.28 o 
  -2  -2   7     3274.66     3172.96     24.11 o 
  -1  -2   7      936.78      867.43      8.34 o 
   0  -2   7      273.53      274.49      5.22 o 
   1  -2   7      105.25       79.24      7.07 o 
   2  -2   7     2450.44     2456.77     21.39 o 
   3  -2   7       34.14       31.99      2.35 o 
   4  -2   7      148.44      155.95      6.89 o 
   5  -2   7       18.50       19.08      1.99 o 
   6  -2   7      223.24      213.62      9.23 o 
   7  -2   7        5.36        5.89      3.58 o 
   8  -2   7        9.57        9.64      3.93 o 
  -8  -1   7      259.00      250.59     11.14 o 
  -7  -1   7        0.59       -0.63      3.32 o 
  -6  -1   7       13.43       14.42      1.76 o 
  -5  -1   7       44.62       53.63      3.66 o 
  -4  -1   7      722.95      782.25     13.42 o 
  -3  -1   7      113.14      127.80      4.93 o 
  -2  -1   7       60.29       64.40      3.66 o 
  -1  -1   7     3683.06     3147.42     66.32 o 
   0  -1   7     3276.58     3262.50     27.90 o 
   1  -1   7      102.58       61.87      6.79 o 
   2  -1   7       21.37       18.57      1.41 o 
   3  -1   7      197.72      183.80      6.07 o 
   4  -1   7      299.53      315.83      8.99 o 
   5  -1   7      369.74      356.26     10.36 o 
   6  -1   7      554.39      547.80     13.85 o 
   7  -1   7       84.48       83.26      5.21 o 
   8  -1   7       47.76       48.68      3.92 o 
  -9   0   7       30.20       29.05      3.06 o 
  -8   0   7       35.42       34.82      3.18 o 
  -7   0   7       11.40        8.50      3.84 o 
  -6   0   7        0.65        3.70      2.45 o 
  -5   0   7     1245.99     1259.48     17.82 o 
  -4   0   7       14.13       16.25      1.61 o 
  -3   0   7       28.81       34.37      2.73 o 
  -2   0   7      144.60      131.00      4.78 o 
  -1   0   7      285.22      250.92      4.22 o 
   0   0   7      410.64      389.92      5.36 o 
   1   0   7       20.87       25.90      1.56 o 
   2   0   7     1191.06     1178.60     14.59 o 
   3   0   7       17.79       15.03      1.53 o 
   4   0   7     1322.05     1400.66     18.94 o 
   5   0   7      820.41      824.42     16.14 o 
   6   0   7      826.74      826.13     17.19 o 
   7   0   7      276.43      259.17     11.14 o 
   8   0   7       16.80       13.91      4.98 o 
  -9   1   7       59.62       56.65      4.36 o 
  -8   1   7       63.30       68.30      5.21 o 
  -7   1   7      293.61      274.42     10.31 o 
  -6   1   7      818.97      795.64     15.42 o 
  -5   1   7      551.40      524.42     11.55 o 
  -4   1   7      124.55      141.03      5.71 o 
  -3   1   7      373.74      347.38      7.59 o 
  -2   1   7      504.29      473.92      8.76 o 
  -1   1   7     1333.36     1167.34     15.36 o 
   0   1   7     2000.96     1990.57     12.18 o 
   1   1   7       67.41       51.11      2.25 o 
   2   1   7      204.67      203.16      6.42 o 
   3   1   7       34.23       29.94      2.19 o 
   4   1   7      543.08      567.47     12.52 o 
   5   1   7      439.45      423.22     11.78 o 
   6   1   7       55.47       52.39      4.33 o 
   7   1   7        0.22        3.27      3.15 o 
  -9   2   7        0.36        8.98      3.26 o 
  -8   2   7      102.66       98.74      7.31 o 
  -7   2   7       79.57       71.95      4.71 o 
  -6   2   7       75.60       70.61      5.47 o 
  -5   2   7      724.22      768.37     14.20 o 
  -4   2   7        8.04        2.23      2.16 o 
  -3   2   7       29.67       29.67      2.17 o 
  -2   2   7      530.22      536.87      9.71 o 
  -1   2   7     3586.15     3241.66    159.12 o 
   0   2   7     1946.84     1769.54     12.09 o 
   1   2   7     4814.89     4258.88     27.79 o 
   2   2   7        4.24        5.14      2.11 o 
   3   2   7        7.26        4.86      2.14 o 
   4   2   7      290.22      300.96      9.62 o 
   5   2   7       11.68       12.85      2.05 o 
   6   2   7       67.69       62.07      4.42 o 
   7   2   7       48.29       48.14      4.39 o 
  -9   3   7        2.84        0.83      3.57 o 
  -8   3   7       54.51       62.24      4.75 o 
  -7   3   7      562.06      548.17     14.12 o 
  -6   3   7      427.89      402.53     11.56 o 
  -5   3   7      678.23      703.72     13.91 o 
  -4   3   7       12.33       12.91      1.67 o 
  -3   3   7       23.44       24.33      2.10 o 
  -2   3   7     3353.81     3491.29     26.14 o 
  -1   3   7      727.83      689.29     43.25 o 
   0   3   7        2.12        1.85      1.37 o 
   1   3   7       32.19       20.75      1.64 o 
   2   3   7      235.57      238.42      7.84 o 
   3   3   7        1.28        5.81      2.01 o 
   4   3   7       31.38       31.11      2.53 o 
   5   3   7      465.56      444.89     13.00 o 
   6   3   7       89.16       86.40      6.68 o 
   7   3   7       52.60       52.81      4.46 o 
  -8   4   7      165.01      160.38      8.82 o 
  -7   4   7      179.24      194.24      9.03 o 
  -6   4   7      463.99      459.11     12.74 o 
  -5   4   7       36.13       39.32      3.58 o 
  -4   4   7       10.16       11.64      1.70 o 
  -3   4   7       57.32       54.16      3.76 o 
  -2   4   7        6.27        3.92      2.43 o 
  -1   4   7     1798.62     1690.41     93.09 o 
   0   4   7      174.91      162.03      4.52 o 
   1   4   7      930.92      859.56     14.61 o 
   2   4   7       59.48       58.97      3.90 o 
   3   4   7      303.43      287.96      9.75 o 
   4   4   7      352.56      382.74     11.89 o 
   5   4   7      286.10      274.16     10.66 o 
   6   4   7       18.03       16.19      2.59 o 
  -8   5   7       66.13       64.93      4.83 o 
  -7   5   7       15.58       22.43      2.42 o 
  -6   5   7       46.22       42.15      3.14 o 
  -5   5   7      229.12      277.66      9.79 o 
  -4   5   7        0.48        1.03      2.07 o 
  -3   5   7        1.24        0.66      2.20 o 
  -2   5   7      382.74      357.08      9.77 o 
  -1   5   7       54.67       50.72      2.39 o 
   0   5   7        4.38        3.79      1.93 o 
   1   5   7        0.50        1.24      2.57 o 
   2   5   7      911.72      882.39     16.84 o 
   3   5   7      131.76      140.79      7.44 o 
   4   5   7       17.69       16.09      2.62 o 
   5   5   7       90.14       77.23      5.71 o 
  -7   6   7      121.26      143.36      8.51 o 
  -6   6   7       91.93       97.06      5.96 o 
  -5   6   7       33.38       38.46      3.49 o 
  -4   6   7       42.55       39.17      2.76 o 
  -3   6   7       59.58       49.32      3.73 o 
  -2   6   7      374.48      356.86     10.21 o 
  -1   6   7       59.49       53.61      2.78 o 
   0   6   7        2.35        5.85      2.13 o 
   1   6   7      655.68      581.07     14.04 o 
   2   6   7      106.78       98.97      6.53 o 
   3   6   7       12.32       12.58      2.26 o 
   4   6   7       42.81       52.92      3.71 o 
   5   6   7       22.49       19.59      2.85 o 
  -7   7   7        0.35       -1.26      3.64 o 
  -6   7   7        8.81       10.37      4.15 o 
  -5   7   7      137.05      160.76      9.42 o 
  -4   7   7      327.36      377.33     12.50 o 
  -3   7   7      295.97      262.43      9.73 o 
  -2   7   7       10.34       10.93      1.82 o 
  -1   7   7        7.25        8.35      3.95 o 
   0   7   7      100.96      108.05      7.72 o 
   1   7   7      378.37      380.04     12.24 o 
   2   7   7       36.23       29.51      2.76 o 
   3   7   7       26.35       28.44      3.02 o 
   4   7   7        1.64        3.48      4.30 o 
  -6   8   7       43.87       43.25      3.83 o 
  -5   8   7      188.32      201.74     10.25 o 
  -4   8   7      160.56      174.69      9.21 o 
  -3   8   7       39.19       32.91      2.56 o 
  -2   8   7       20.15       19.41      2.32 o 
  -1   8   7        2.47        2.85      2.15 o 
   0   8   7        0.30        1.69      2.75 o 
   1   8   7      294.95      275.00     11.44 o 
   2   8   7      102.11       90.91      6.20 o 
  -3   9   7        6.48        4.16      3.57 o 
  -2   9   7        3.50        2.24      3.88 o 
  -1   9   7      157.86      149.49     12.93 o 
   0   9   7       79.76       76.98      5.13 o 
  -1  -9   8        2.18        3.04      3.39 o 
   0  -9   8        9.94        5.53      4.40 o 
   1  -9   8        0.26        4.61      2.57 o 
   2  -9   8       30.59       36.63      2.76 o 
  -3  -8   8        0.45        3.37      3.90 o 
  -2  -8   8       74.72       68.99      5.47 o 
  -1  -8   8        7.10        3.42      4.21 o 
   0  -8   8       22.57       22.72      1.77 o 
   1  -8   8       37.70       37.81      4.42 o 
   2  -8   8       35.82       32.90      2.51 o 
   3  -8   8      108.61      105.81      7.34 o 
   4  -8   8        6.47        5.17      4.69 o 
  -4  -7   8       11.73       17.90      2.52 o 
  -3  -7   8       37.07       33.79      2.89 o 
  -2  -7   8      109.94      110.92      7.27 o 
  -1  -7   8      564.77      541.77     14.38 o 
   0  -7   8       21.85       23.32      1.62 o 
   1  -7   8       28.73       21.83      2.20 o 
   2  -7   8       69.64       54.30      4.50 o 
   3  -7   8        1.61       -0.31      2.69 o 
   4  -7   8        1.41        1.78      3.25 o 
   5  -7   8        9.47       10.41      3.95 o 
   6  -7   8       39.95       38.20      3.29 o 
  -6  -6   8        0.40        1.70      3.40 o 
  -5  -6   8        0.07        7.26      3.13 o 
  -4  -6   8      279.24      287.20     11.41 o 
  -3  -6   8      263.06      263.54     10.48 o 
  -2  -6   8      594.06      549.18     13.91 o 
  -1  -6   8       86.03       68.61      5.04 o 
   0  -6   8      308.03      305.15     14.73 o 
   1  -6   8       30.23       30.22      1.88 o 
   2  -6   8      674.34      618.77     13.78 o 
   3  -6   8       63.50       53.83      3.59 o 
   4  -6   8       72.34       76.04      5.75 o 
   5  -6   8      181.19      226.20      9.98 o 
   6  -6   8        8.60        9.01      3.44 o 
  -6  -5   8       41.97       46.12      3.27 o 
  -5  -5   8       31.33       30.27      2.73 o 
  -4  -5   8       55.26       74.73      5.86 o 
  -3  -5   8       57.55       56.80      4.17 o 
  -2  -5   8      158.05      144.92      7.10 o 
  -1  -5   8     1129.31     1065.82     17.32 o 
   0  -5   8       63.73       66.98      3.55 o 
   1  -5   8      377.71      365.46      7.05 o 
   2  -5   8      469.76      504.21     12.04 o 
   3  -5   8      473.26      403.40     10.68 o 
   4  -5   8        0.24        4.95      2.84 o 
   5  -5   8        0.45        2.59      3.00 o 
   6  -5   8      229.77      247.76     10.55 o 
   7  -5   8       57.69       54.72      4.40 o 
  -7  -4   8       87.62       90.10      6.21 o 
  -6  -4   8        5.16        7.61      2.27 o 
  -5  -4   8      169.26      179.32      8.09 o 
  -4  -4   8       59.94       64.21      4.31 o 
  -3  -4   8        0.29        5.81      2.04 o 
  -2  -4   8      136.28      138.05      6.29 o 
  -1  -4   8       12.45       14.22      1.65 o 
   0  -4   8      133.90      125.57      4.13 o 
   1  -4   8       38.01       28.31      1.60 o 
   2  -4   8      732.05      774.25     14.03 o 
   3  -4   8     1162.60     1067.37     16.30 o 
   4  -4   8      163.63      165.61      7.57 o 
   5  -4   8      847.62      971.21     18.55 o 
   6  -4   8      396.77      394.87     12.70 o 
   7  -4   8        1.75        4.21      2.94 o 
  -8  -3   8       72.78       72.93      5.84 o 
  -7  -3   8      349.54      350.77     12.39 o 
  -6  -3   8      173.94      176.38      8.61 o 
  -5  -3   8      407.97      426.44     11.85 o 
  -4  -3   8       29.34       28.34      2.25 o 
  -3  -3   8       19.33       19.69      1.78 o 
  -2  -3   8       27.39       34.33      2.61 o 
  -1  -3   8      647.47      585.72     11.23 o 
   0  -3   8      240.02      234.21      5.16 o 
   1  -3   8      932.25      868.26     44.34 o 
   2  -3   8        0.07        0.41      2.11 o 
   3  -3   8      169.21      156.00      6.12 o 
   4  -3   8        1.10       -1.81      2.27 o 
   5  -3   8      112.00      107.06      6.28 o 
   6  -3   8      157.45      158.70      8.38 o 
   7  -3   8        2.60        5.56      2.94 o 
  -8  -2   8       41.39       43.40      3.40 o 
  -7  -2   8       19.83       24.99      2.51 o 
  -6  -2   8        4.53        6.03      3.41 o 
  -5  -2   8      618.43      606.88     13.60 o 
  -4  -2   8      143.52      158.62      6.74 o 
  -3  -2   8       45.74       45.39      3.38 o 
  -2  -2   8      723.84      716.30     12.25 o 
  -1  -2   8     4746.47     4218.99     31.05 o 
   0  -2   8     1532.07     1450.27     11.50 o 
   1  -2   8      735.31      636.36     27.34 o 
   2  -2   8        8.22        8.27      1.39 o 
   3  -2   8      346.63      347.42      8.83 o 
   4  -2   8      241.29      248.62      8.64 o 
   5  -2   8      279.34      277.13      9.50 o 
   6  -2   8      276.38      274.89     10.37 o 
   7  -2   8        5.02        3.64      3.53 o 
  -8  -1   8       84.02       90.44      6.72 o 
  -7  -1   8      377.83      369.03     12.12 o 
  -6  -1   8      465.30      442.70     12.20 o 
  -5  -1   8      542.81      513.22     12.25 o 
  -4  -1   8      234.54      244.38      7.82 o 
  -3  -1   8      320.79      281.85      7.43 o 
  -2  -1   8     1727.39     1718.22     17.93 o 
  -1  -1   8       74.54       69.23      2.93 o 
   0  -1   8       43.21       35.43      1.86 o 
   1  -1   8      364.56      304.07     14.19 o 
   2  -1   8     1780.84     1751.90     18.97 o 
   3  -1   8      106.68      100.46      4.76 o 
   4  -1   8      247.82      256.38      8.53 o 
   5  -1   8      732.43      689.24     15.00 o 
   6  -1   8       13.59       11.14      2.09 o 
   7  -1   8       67.75       67.22      4.94 o 
  -8   0   8      149.19      160.50      8.61 o 
  -7   0   8      259.17      246.23      9.78 o 
  -6   0   8      288.50      291.40      9.86 o 
  -5   0   8       46.31       47.59      3.16 o 
  -4   0   8       24.59       23.53      2.20 o 
  -3   0   8      181.84      164.30      5.63 o 
  -2   0   8       36.24       35.79      2.45 o 
  -1   0   8     2726.50     2393.46     43.01 o 
   0   0   8      912.27      858.80      8.49 o 
   1   0   8      328.47      295.07     12.73 o 
   2   0   8      736.91      669.72     11.80 o 
   3   0   8      418.45      406.91      9.32 o 
   4   0   8      925.45      988.45     16.54 o 
   5   0   8        7.67        8.36      3.13 o 
   6   0   8      217.50      221.86      9.71 o 
   7   0   8       33.74       36.07      3.41 o 
  -8   1   8       74.96       70.95      5.39 o 
  -7   1   8        0.47        1.25      2.72 o 
  -6   1   8        7.35        8.53      1.89 o 
  -5   1   8      203.13      205.88      7.56 o 
  -4   1   8       10.38       13.58      1.47 o 
  -3   1   8      158.13      178.52      5.81 o 
  -2   1   8      686.66      715.69     11.42 o 
  -1   1   8       42.26       40.48      2.07 o 
   0   1   8        9.67        7.83      0.92 o 
   1   1   8      624.49      570.81      7.99 o 
   2   1   8     1510.69     1467.81     17.74 o 
   3   1   8       48.88       46.84      3.01 o 
   4   1   8       18.83       23.67      2.08 o 
   5   1   8      418.30      412.05     11.81 o 
   6   1   8      128.59      118.71      7.20 o 
   7   1   8       53.98       45.86      3.86 o 
  -8   2   8       80.29       81.03      5.50 o 
  -7   2   8       22.70       19.22      2.28 o 
  -6   2   8      535.03      534.16     13.36 o 
  -5   2   8       56.80       56.64      3.81 o 
  -4   2   8       82.15       85.53      5.03 o 
  -3   2   8      354.65      331.26      8.09 o 
  -2   2   8      720.87      645.45     11.41 o 
  -1   2   8      255.69      234.33      9.35 o 
   0   2   8      363.07      351.06      5.87 o 
   1   2   8      769.72      652.18     11.57 o 
   2   2   8      430.07      408.13      9.93 o 
   3   2   8      314.84      270.29      8.40 o 
   4   2   8       81.33       77.36      5.66 o 
   5   2   8       66.19       66.37      4.78 o 
   6   2   8      285.50      319.65     11.20 o 
   7   2   8       11.74       12.68      1.98 o 
  -8   3   8       16.95       15.00      2.45 o 
  -7   3   8        0.50        3.89      3.46 o 
  -6   3   8       73.80       79.04      4.79 o 
  -5   3   8     1436.07     1534.58     20.98 o 
  -4   3   8      427.10      426.55     10.69 o 
  -3   3   8     1344.84     1250.24     16.06 o 
  -2   3   8        8.99       13.10      1.59 o 
  -1   3   8      339.80      308.73     15.79 o 
   0   3   8     1045.76      978.47     10.29 o 
   1   3   8      103.42       87.44      4.66 o 
   2   3   8       88.78       90.81      5.41 o 
   3   3   8       94.84       83.63      5.31 o 
   4   3   8      153.34      161.47      7.94 o 
   5   3   8      170.04      170.82      8.68 o 
   6   3   8      214.31      215.30     10.14 o 
  -8   4   8       79.38       80.33      5.64 o 
  -7   4   8        0.92        7.66      3.38 o 
  -6   4   8      556.75      550.42     14.33 o 
  -5   4   8      636.73      683.32     14.76 o 
  -4   4   8       99.05      102.95      5.87 o 
  -3   4   8       11.25       12.31      1.59 o 
  -2   4   8       71.57       84.78      4.91 o 
  -1   4   8      430.55      409.63     12.80 o 
   0   4   8      184.54      181.66      4.93 o 
   1   4   8     1301.81     1169.72     17.40 o 
   2   4   8     1061.04     1031.85     17.56 o 
   3   4   8      417.23      440.01     12.67 o 
   4   4   8      161.07      159.60      8.39 o 
   5   4   8      170.68      170.27      8.75 o 
   6   4   8       12.62        2.05      4.36 o 
  -8   5   8        3.87        2.44      4.10 o 
  -7   5   8        0.29        0.74      3.19 o 
  -6   5   8      114.80      117.80      7.23 o 
  -5   5   8      140.31      144.26      7.47 o 
  -4   5   8       35.32       44.47      3.70 o 
  -3   5   8       11.24       11.12      1.58 o 
  -2   5   8      112.03      110.14      6.02 o 
  -1   5   8      238.74      233.86     18.10 o 
   0   5   8     1929.29     1865.86     31.38 o 
   1   5   8      624.55      600.09     13.89 o 
   2   5   8       53.38       51.20      4.31 o 
   3   5   8       87.07       76.62      4.94 o 
   4   5   8      258.45      259.79     10.73 o 
   5   5   8        1.54        3.55      3.68 o 
  -7   6   8        0.70        5.19      2.96 o 
  -6   6   8       45.84       51.35      3.97 o 
  -5   6   8      503.29      566.31     14.92 o 
  -4   6   8       65.99       84.52      6.19 o 
  -3   6   8      174.25      171.71      7.74 o 
  -2   6   8       97.52       88.89      5.82 o 
  -1   6   8       78.07       74.00      4.04 o 
   0   6   8      149.59      144.09     15.70 o 
   1   6   8       59.28       51.63      4.23 o 
   2   6   8        8.46        8.32      2.01 o 
   3   6   8       47.51       47.82      3.78 o 
   4   6   8        0.10        0.00      3.44 o 
  -6   7   8      496.72      509.26     15.79 o 
  -5   7   8       27.66       33.21      2.86 o 
  -4   7   8       16.57       11.26      2.73 o 
  -3   7   8       30.02       29.00      2.51 o 
  -2   7   8       93.84       91.51      6.40 o 
  -1   7   8       71.80       73.69      4.04 o 
   0   7   8       33.12       28.04      2.00 o 
   1   7   8       39.27       38.71      3.20 o 
   2   7   8        8.75        4.99      3.89 o 
   3   7   8      102.33       96.60      6.22 o 
  -5   8   8      184.82      194.47     10.43 o 
  -4   8   8        1.08        3.50      3.63 o 
  -3   8   8      240.77      216.21      9.77 o 
  -2   8   8        1.43        0.00      3.00 o 
  -1   8   8        6.93       10.48      3.62 o 
   0   8   8       68.66       64.19      3.56 o 
   1   8   8        4.47        6.58      4.24 o 
   2   8   8        5.66        2.62      4.00 o 
  -2   9   8       46.91       49.82      3.58 o 
  -3  -8   9        9.40       11.75      4.20 o 
  -2  -8   9        2.77        6.99      3.16 o 
  -1  -8   9        1.17        2.77      3.09 o 
   0  -8   9       10.88        8.62      3.55 o 
   1  -8   9       40.93       41.18      2.21 o 
   2  -8   9       11.25       10.11      4.17 o 
   3  -8   9       53.37       51.79      4.41 o 
   4  -8   9      102.46      110.01      7.95 o 
  -4  -7   9       14.09       19.08      2.77 o 
  -3  -7   9       32.34       35.92      2.94 o 
  -2  -7   9        3.26        1.45      3.40 o 
  -1  -7   9      137.07      131.52      8.12 o 
   0  -7   9       74.63       68.32      3.45 o 
   1  -7   9       51.43       43.04      2.49 o 
   2  -7   9       64.76       62.97      4.65 o 
   3  -7   9       25.87       24.19      2.36 o 
   4  -7   9        0.98        2.24      3.30 o 
   5  -7   9        5.59       10.90      3.76 o 
  -5  -6   9      163.42      161.86      9.21 o 
  -4  -6   9       35.14       46.76      4.10 o 
  -3  -6   9      260.69      253.11     10.52 o 
  -2  -6   9      250.38      219.19      9.51 o 
  -1  -6   9      399.22      382.36     11.60 o 
   0  -6   9      813.21      807.43     14.06 o 
   1  -6   9       16.25       18.87      1.96 o 
   2  -6   9       77.83       81.06      5.55 o 
   3  -6   9        9.78        8.38      2.99 o 
   4  -6   9        2.93        3.39      3.29 o 
   5  -6   9       44.31       43.38      3.53 o 
   6  -6   9       80.67       85.43      5.81 o 
  -6  -5   9       47.98       48.23      3.42 o 
  -5  -5   9       41.56       41.91      3.76 o 
  -4  -5   9      121.23      135.16      7.73 o 
  -3  -5   9      123.79      132.20      7.39 o 
  -2  -5   9       18.13       28.04      2.29 o 
  -1  -5   9       66.12       59.08      4.27 o 
   0  -5   9      411.26      396.30      7.73 o 
   1  -5   9      962.74      924.87     11.49 o 
   2  -5   9       10.25        7.89      2.05 o 
   3  -5   9       78.05       73.33      5.23 o 
   4  -5   9       78.04       81.53      6.11 o 
   5  -5   9      360.03      379.65     12.89 o 
   6  -5   9        3.63       -2.31      4.21 o 
  -7  -4   9        0.42       -3.63      3.76 o 
  -6  -4   9      157.18      155.90      8.35 o 
  -5  -4   9        8.25        5.15      3.67 o 
  -4  -4   9        7.73       11.68      1.87 o 
  -3  -4   9      144.98      138.92      6.95 o 
  -2  -4   9       96.04      115.08      6.03 o 
  -1  -4   9      650.89      582.96     12.45 o 
   0  -4   9      346.66      337.46      6.84 o 
   1  -4   9      317.02      290.52     16.25 o 
   2  -4   9      328.71      326.66      9.82 o 
   3  -4   9       46.98       46.56      3.59 o 
   4  -4   9      273.28      269.00      9.73 o 
   5  -4   9       89.80      103.71      6.76 o 
   6  -4   9      451.23      471.36     14.45 o 
   7  -4   9       57.43       57.73      4.40 o 
  -7  -3   9       11.43       13.64      2.28 o 
  -6  -3   9       47.65       41.72      3.02 o 
  -5  -3   9      530.22      527.50     13.63 o 
  -4  -3   9        1.91        4.59      2.95 o 
  -3  -3   9        2.13        3.88      2.28 o 
  -2  -3   9       45.81       47.35      3.13 o 
  -1  -3   9       20.53       17.74      1.72 o 
   0  -3   9       13.16       12.38      1.06 o 
   1  -3   9      383.13      362.90     19.04 o 
   2  -3   9      251.54      254.96      8.34 o 
   3  -3   9       15.07       14.40      1.72 o 
   4  -3   9       38.78       34.22      3.00 o 
   5  -3   9      455.80      444.88     13.02 o 
   6  -3   9        1.40       -1.05      3.59 o 
   7  -3   9        3.01        3.51      3.38 o 
  -8  -2   9      157.65      160.73      9.38 o 
  -7  -2   9       39.65       42.64      3.71 o 
  -6  -2   9      194.49      195.69      9.10 o 
  -5  -2   9       30.77       33.57      2.70 o 
  -4  -2   9      268.79      283.96      9.49 o 
  -3  -2   9      310.53      278.49      8.01 o 
  -2  -2   9      594.44      562.52     11.37 o 
  -1  -2   9      409.21      364.49      6.47 o 
   0  -2   9      342.52      299.90      5.64 o 
   1  -2   9     1297.59     1117.63     55.16 o 
   2  -2   9      239.22      248.41      7.87 o 
   3  -2   9       76.57       67.26      4.30 o 
   4  -2   9       13.80       13.98      1.78 o 
   5  -2   9       26.49       31.38      2.41 o 
   6  -2   9      323.57      322.25     11.78 o 
   7  -2   9       52.38       52.59      4.17 o 
  -8  -1   9        2.26        0.78      4.08 o 
  -7  -1   9       72.21       69.93      4.77 o 
  -6  -1   9      193.20      183.05      8.58 o 
  -5  -1   9     1786.68     1846.18     23.47 o 
  -4  -1   9      413.06      421.31     10.89 o 
  -3  -1   9      277.76      277.82      7.80 o 
  -2  -1   9      282.09      254.50      7.44 o 
  -1  -1   9      463.17      419.41      6.45 o 
   0  -1   9      616.23      576.18      7.62 o 
   1  -1   9       57.40       56.34      2.79 o 
   2  -1   9      820.48      816.70     13.74 o 
   3  -1   9       21.90       24.13      2.23 o 
   4  -1   9       73.54       75.83      5.38 o 
   5  -1   9      296.85      308.33     10.35 o 
   6  -1   9      107.17      106.97      7.11 o 
   7  -1   9       91.08       86.39      6.55 o 
  -8   0   9       87.06       80.14      5.80 o 
  -7   0   9       67.23       66.46      4.76 o 
  -6   0   9      293.05      292.59     10.00 o 
  -5   0   9      252.31      284.34      9.30 o 
  -4   0   9        1.47        0.69      2.27 o 
  -3   0   9       77.64       77.86      4.29 o 
  -2   0   9      229.00      229.89      7.17 o 
  -1   0   9     1477.47     1283.65     19.58 o 
   0   0   9     1163.45     1007.33      9.99 o 
   1   0   9     4639.35     4197.10     20.65 o 
   2   0   9      855.31      867.19     14.15 o 
   3   0   9        7.57        3.95      2.40 o 
   4   0   9        4.83        9.12      3.46 o 
   5   0   9      619.62      591.90     14.59 o 
   6   0   9       63.86       59.45      4.70 o 
   7   0   9       11.21        8.58      4.34 o 
  -8   1   9        5.31        4.87      3.58 o 
  -7   1   9       17.91       14.12      2.16 o 
  -6   1   9       87.16       74.31      5.67 o 
  -5   1   9      105.00      113.25      5.91 o 
  -4   1   9       11.49        8.47      3.03 o 
  -3   1   9      137.42      147.23      5.69 o 
  -2   1   9      539.22      543.76     10.59 o 
  -1   1   9     2475.77     2278.57     14.88 o 
   0   1   9       36.76       33.76      1.83 o 
   1   1   9      969.34      855.08      9.48 o 
   2   1   9      115.17      108.80      5.35 o 
   3   1   9       88.03       90.01      5.09 o 
   4   1   9      248.55      272.61      9.58 o 
   5   1   9       67.34       65.43      4.79 o 
   6   1   9      194.11      205.96      9.61 o 
   7   1   9      123.49      120.32      8.47 o 
  -8   2   9        6.94       12.06      2.13 o 
  -7   2   9       27.29       26.44      2.42 o 
  -6   2   9      320.00      326.39     10.73 o 
  -5   2   9     1173.74     1192.97     18.87 o 
  -4   2   9      149.05      143.16      6.83 o 
  -3   2   9      187.54      157.63      5.99 o 
  -2   2   9      382.59      383.18      9.41 o 
  -1   2   9       53.25       48.37      2.58 o 
   0   2   9      572.17      549.02      8.11 o 
   1   2   9      154.90      132.13      6.07 o 
   2   2   9      597.37      589.89     12.37 o 
   3   2   9      260.36      243.56      8.40 o 
   4   2   9       53.52       62.01      4.38 o 
   5   2   9      325.99      325.05     11.79 o 
   6   2   9       30.04       26.11      2.67 o 
  -8   3   9      129.16      127.57      8.18 o 
  -7   3   9      109.47      109.06      7.12 o 
  -6   3   9      365.95      327.36     11.13 o 
  -5   3   9       25.64       23.02      2.51 o 
  -4   3   9        6.48        8.28      2.98 o 
  -3   3   9      475.54      442.50     10.13 o 
  -2   3   9      659.40      668.32     12.79 o 
  -1   3   9      134.43      122.08      8.57 o 
   0   3   9      128.87      126.08      4.11 o 
   1   3   9     1080.62      988.07     15.99 o 
   2   3   9        4.46        6.09      2.56 o 
   3   3   9       21.62       22.67      2.18 o 
   4   3   9       14.10       19.43      2.46 o 
   5   3   9       30.30       28.81      2.53 o 
   6   3   9       28.25       27.38      3.00 o 
  -8   4   9       12.65        6.39      4.34 o 
  -7   4   9        1.90        5.44      3.14 o 
  -6   4   9        0.09       -0.65      2.93 o 
  -5   4   9      455.39      462.28     12.42 o 
  -4   4   9      180.81      190.95      8.09 o 
  -3   4   9      295.95      252.54      8.13 o 
  -2   4   9       70.35       77.23      4.91 o 
  -1   4   9      115.50       96.23     10.61 o 
   0   4   9      177.16      176.25      5.08 o 
   1   4   9       18.74       16.16      2.14 o 
   2   4   9      924.89      908.57     16.97 o 
   3   4   9       92.75       81.68      6.42 o 
   4   4   9      849.44      937.12     19.93 o 
   5   4   9        1.53       -0.38      3.46 o 
  -7   5   9       30.63       30.43      2.86 o 
  -6   5   9       71.59       64.55      4.76 o 
  -5   5   9        0.54       -0.94      3.03 o 
  -4   5   9       32.92       30.55      2.22 o 
  -3   5   9       14.62       12.79      1.79 o 
  -2   5   9      705.91      658.73     14.31 o 
  -1   5   9      118.35      111.68      6.20 o 
   0   5   9       30.03       32.55      2.23 o 
   1   5   9      997.32      930.75     17.55 o 
   2   5   9      726.49      691.36     16.13 o 
   3   5   9       85.99       82.58      5.39 o 
   4   5   9       70.99       66.35      5.37 o 
   5   5   9       10.58        9.95      3.80 o 
  -7   6   9        1.20        0.41      3.53 o 
  -6   6   9        0.76        0.38      3.22 o 
  -5   6   9      170.43      192.30      9.26 o 
  -4   6   9      126.60      138.83      7.49 o 
  -3   6   9      821.06      727.92     15.39 o 
  -2   6   9       85.48       84.01      5.60 o 
  -1   6   9       54.41       50.01      6.63 o 
   0   6   9       29.16       29.80      1.79 o 
   1   6   9       85.27       81.99      6.26 o 
   2   6   9        4.08        4.64      3.17 o 
   3   6   9        4.27        8.15      3.62 o 
   4   6   9      116.38      123.59      8.94 o 
  -6   7   9      155.64      156.09     10.22 o 
  -5   7   9      137.81      165.93      9.05 o 
  -4   7   9      197.55      206.79      9.99 o 
  -3   7   9      289.92      254.38     10.07 o 
  -2   7   9        5.87        8.14      2.90 o 
  -1   7   9      174.77      176.05      7.91 o 
   0   7   9       26.40       25.28      1.86 o 
   1   7   9       39.52       31.06      2.82 o 
   2   7   9      400.53      380.80     13.86 o 
   3   7   9        1.11        5.22      3.69 o 
  -4   8   9       11.49       11.22      2.71 o 
  -3   8   9       80.09       73.82      5.50 o 
  -2   8   9       37.68       41.07      2.75 o 
  -1   8   9       21.05       22.43      4.62 o 
   0   8   9        8.86        8.11      3.03 o 
   1   8   9      221.86      235.01     11.32 o 
  -2  -8  10       26.28       26.14      2.98 o 
  -1  -8  10       87.58       83.18      6.12 o 
   0  -8  10      145.43      140.01      6.06 o 
   1  -8  10       47.76       43.28      2.62 o 
   2  -8  10      217.29      169.41      9.28 o 
   3  -8  10       36.43       22.09      2.92 o 
  -4  -7  10       10.79       12.07      4.44 o 
  -3  -7  10       17.96       15.00      2.45 o 
  -2  -7  10       18.91       17.45      2.48 o 
  -1  -7  10       11.30       10.95      2.17 o 
   0  -7  10       44.86       37.61      2.27 o 
   1  -7  10       44.73       37.73      2.63 o 
   2  -7  10       42.61       38.47      2.97 o 
   3  -7  10      126.91      109.95      7.07 o 
   4  -7  10        6.48        0.39      4.22 o 
  -5  -6  10       56.20       54.26      4.22 o 
  -4  -6  10      154.15      172.36      9.67 o 
  -3  -6  10      109.72      108.40      7.51 o 
  -2  -6  10       92.28       89.80      6.77 o 
  -1  -6  10      523.67      461.80     13.05 o 
   0  -6  10        5.98        4.49      2.49 o 
   1  -6  10      487.32      514.25      9.58 o 
   2  -6  10       56.03       44.19      3.38 o 
   3  -6  10        5.09        3.99      3.38 o 
   4  -6  10       42.61       45.55      3.41 o 
   5  -6  10        1.60        7.42      3.72 o 
  -6  -5  10      106.96      103.04      8.01 o 
  -5  -5  10      478.33      480.65     14.67 o 
  -4  -5  10        2.50       -1.39      3.54 o 
  -3  -5  10       45.99       52.82      4.09 o 
  -2  -5  10      201.52      213.32      8.82 o 
  -1  -5  10      679.91      654.25     14.48 o 
   0  -5  10      188.28      199.61      9.81 o 
   1  -5  10       12.23        9.38      2.34 o 
   2  -5  10      343.44      325.76     10.55 o 
   3  -5  10       77.53       78.29      5.33 o 
   4  -5  10       51.25       64.12      4.50 o 
   5  -5  10      155.11      172.27      9.17 o 
   6  -5  10       64.74       68.67      5.51 o 
  -6  -4  10       79.10       66.97      5.24 o 
  -5  -4  10       17.46       19.81      2.36 o 
  -4  -4  10       16.55       15.31      2.32 o 
  -3  -4  10        0.54       -2.30      2.79 o 
  -2  -4  10        2.90        1.07      3.12 o 
  -1  -4  10     1719.15     1634.39     21.50 o 
   0  -4  10      203.12      192.62      5.42 o 
   1  -4  10     1250.68     1147.70     77.20 o 
   2  -4  10      528.46      526.75     12.73 o 
   3  -4  10      291.19      261.67      9.20 o 
   4  -4  10       72.79       78.73      5.12 o 
   5  -4  10      209.51      236.60     10.04 o 
   6  -4  10       12.36       12.73      4.58 o 
  -7  -3  10        0.21       -1.95      3.72 o 
  -6  -3  10        1.49        1.06      2.93 o 
  -5  -3  10      238.27      225.03      9.79 o 
  -4  -3  10       23.37       23.72      2.08 o 
  -3  -3  10       62.23       58.79      4.01 o 
  -2  -3  10       16.76       18.36      1.86 o 
  -1  -3  10      977.28      942.32     15.42 o 
   0  -3  10       16.15       12.90      1.22 o 
   1  -3  10       69.91       62.52      3.23 o 
   2  -3  10      379.22      361.93     10.33 o 
   3  -3  10       89.72       82.03      5.31 o 
   4  -3  10        0.58        4.52      2.50 o 
   5  -3  10      188.76      202.38      9.32 o 
   6  -3  10      195.34      211.45      9.89 o 
   7  -3  10       85.66       71.03      5.46 o 
  -7  -2  10      120.99      128.42      7.93 o 
  -6  -2  10      285.11      300.88     11.28 o 
  -5  -2  10      547.52      530.13     13.71 o 
  -4  -2  10      114.31      116.08      6.73 o 
  -3  -2  10       66.09       67.94      4.85 o 
  -2  -2  10      442.73      409.89     10.49 o 
  -1  -2  10        0.51        1.49      1.31 o 
   0  -2  10       54.20       54.38      2.65 o 
   1  -2  10      286.29      266.48     10.15 o 
   2  -2  10      195.15      194.78      7.40 o 
   3  -2  10       99.71       91.91      5.32 o 
   4  -2  10       12.65       11.16      1.73 o 
   5  -2  10      142.94      142.23      7.98 o 
   6  -2  10       11.86       18.84      2.42 o 
   7  -2  10        6.78        8.92      2.12 o 
  -8  -1  10      156.12      170.53      9.51 o 
  -7  -1  10       30.41       25.22      2.66 o 
  -6  -1  10      209.64      196.26      9.37 o 
  -5  -1  10       94.00       91.84      6.16 o 
  -4  -1  10      156.18      179.07      7.75 o 
  -3  -1  10     1121.74     1036.44     15.58 o 
  -2  -1  10      371.49      337.27      9.22 o 
  -1  -1  10      528.62      464.01      9.57 o 
   0  -1  10        1.53        3.80      1.54 o 
   1  -1  10      975.04      906.82     38.55 o 
   2  -1  10       10.98        9.36      1.62 o 
   3  -1  10       23.82       24.29      2.06 o 
   4  -1  10       47.37       58.53      3.90 o 
   5  -1  10        5.18        8.86      3.35 o 
   6  -1  10       43.13       45.84      4.09 o 
   7  -1  10       48.56       54.89      4.48 o 
  -8   0  10       47.55       46.09      4.15 o 
  -7   0  10       10.58       10.68      2.21 o 
  -6   0  10       54.55       52.74      4.33 o 
  -5   0  10      500.07      527.06     13.14 o 
  -4   0  10       73.53       79.39      5.17 o 
  -3   0  10      116.32      110.69      5.38 o 
  -2   0  10      668.01      652.78     12.28 o 
  -1   0  10       67.28       59.38      4.61 o 
   0   0  10       82.87       81.54      5.07 o 
   1   0  10      590.71      529.94      9.95 o 
   2   0  10     1676.29     1555.60     20.19 o 
   3   0  10      503.95      506.91     11.55 o 
   4   0  10      738.99      796.21     16.51 o 
   5   0  10       13.59        9.31      3.76 o 
   6   0  10       24.01       24.00      2.49 o 
   7   0  10       26.37       20.45      2.71 o 
  -8   1  10        2.12       -0.78      3.26 o 
  -7   1  10       76.51       73.12      4.91 o 
  -6   1  10       34.29       32.86      2.91 o 
  -5   1  10        6.76        6.73      1.81 o 
  -4   1  10      120.82      129.30      6.46 o 
  -3   1  10      643.87      628.28     11.95 o 
  -2   1  10       59.24       60.09      4.19 o 
  -1   1  10      374.25      338.00      6.26 o 
   0   1  10       74.50       69.65     10.12 o 
   1   1  10     2997.88     2653.21     32.86 o 
   2   1  10      341.38      322.37      9.53 o 
   3   1  10      102.59       97.34      5.40 o 
   4   1  10       26.66       30.33      2.44 o 
   5   1  10      125.18      143.03      7.62 o 
   6   1  10       49.67       52.39      4.32 o 
  -8   2  10       23.04       30.27      2.98 o 
  -7   2  10       18.81       18.97      2.24 o 
  -6   2  10        0.03        2.81      2.81 o 
  -5   2  10      820.66      851.75     16.45 o 
  -4   2  10      317.07      303.14      9.59 o 
  -3   2  10      990.79      852.80     14.17 o 
  -2   2  10      190.24      192.95      7.22 o 
  -1   2  10      142.47      135.72      4.15 o 
   0   2  10      258.59      234.52     10.77 o 
   1   2  10       25.75       22.89      2.11 o 
   2   2  10      478.91      477.46     11.66 o 
   3   2  10       13.15       16.72      1.79 o 
   4   2  10      112.47      119.34      7.29 o 
   5   2  10      143.47      142.02      8.19 o 
   6   2  10      102.57      100.57      7.88 o 
  -8   3  10        0.94        2.80      4.18 o 
  -7   3  10        7.67        4.96      3.17 o 
  -6   3  10      235.06      230.46     10.07 o 
  -5   3  10      527.39      532.17     13.56 o 
  -4   3  10      466.86      453.50     12.06 o 
  -3   3  10      369.67      336.38      9.22 o 
  -2   3  10       69.37       77.89      5.09 o 
  -1   3  10       13.80       13.08      1.58 o 
   0   3  10        7.75        9.48      1.22 o 
   1   3  10      839.30      808.76     15.28 o 
   2   3  10        7.40        9.30      1.75 o 
   3   3  10      343.88      345.05     10.63 o 
   4   3  10        6.55        6.49      4.02 o 
   5   3  10      187.13      201.41      9.57 o 
   6   3  10        0.47        5.50      2.96 o 
  -8   4  10        0.21       -3.32      4.15 o 
  -7   4  10        9.35       16.19      2.28 o 
  -6   4  10      170.45      175.44      8.54 o 
  -5   4  10      118.60      128.82      7.51 o 
  -4   4  10       25.99       31.13      2.86 o 
  -3   4  10      671.92      572.12     12.62 o 
  -2   4  10       22.67       24.53      2.13 o 
  -1   4  10       25.01       28.29      3.83 o 
   0   4  10      143.03      143.54      7.11 o 
   1   4  10      812.93      738.68     15.40 o 
   2   4  10       71.26       74.31      5.57 o 
   3   4  10        6.77        8.69      1.93 o 
   4   4  10      132.53      126.56      8.62 o 
   5   4  10        1.96        5.62      3.16 o 
  -7   5  10        0.63       -1.21      3.48 o 
  -6   5  10       82.59       91.81      6.74 o 
  -5   5  10      147.48      163.28      8.64 o 
  -4   5  10       85.61       67.91      4.62 o 
  -3   5  10      168.89      161.25      7.48 o 
  -2   5  10      389.20      367.37     11.31 o 
  -1   5  10       83.13       79.97      3.92 o 
   0   5  10      371.79      353.86      7.93 o 
   1   5  10       20.95       19.93      2.30 o 
   2   5  10       20.95       24.96      2.33 o 
   3   5  10      285.27      273.18     11.60 o 
   4   5  10      140.54      163.60      9.87 o 
  -6   6  10       63.45       64.84      4.65 o 
  -5   6  10        0.77        7.26      3.12 o 
  -4   6  10        7.12        1.02      4.05 o 
  -3   6  10      316.16      257.48      9.89 o 
  -2   6  10       66.12       72.77      5.63 o 
  -1   6  10       53.09       48.87      2.74 o 
   0   6  10      124.89      128.71      5.22 o 
   1   6  10      271.79      281.47     10.83 o 
   2   6  10        0.73        3.03      3.13 o 
   3   6  10        0.31        0.00      3.33 o 
  -5   7  10       10.99       17.46      2.30 o 
  -4   7  10       13.88       16.20      2.52 o 
  -3   7  10      199.91      202.54      9.48 o 
  -2   7  10       32.52       33.90      2.86 o 
  -1   7  10       69.16       68.98      4.60 o 
   0   7  10       23.74       22.97      1.76 o 
   1   7  10       59.37       62.65      4.28 o 
   2   7  10       71.41       68.93      5.67 o 
  -3   8  10        1.95        0.00      3.70 o 
  -2   8  10       56.52       58.07      4.72 o 
  -1   8  10       25.10       23.84      2.00 o 
   0   8  10       21.00       21.43      2.04 o 
  -1  -8  11       46.60       43.95      3.98 o 
   0  -8  11      271.33      246.61      7.97 o 
   1  -8  11       43.26       31.09      3.14 o 
   2  -8  11       34.77       34.84      3.11 o 
  -3  -7  11        6.19        9.25      3.81 o 
  -2  -7  11       14.67        9.97      4.05 o 
  -1  -7  11       12.83       11.55      2.37 o 
   0  -7  11        8.42        8.47      1.92 o 
   1  -7  11       11.56       10.15      2.23 o 
   2  -7  11       40.97       35.35      2.92 o 
   3  -7  11        1.16        0.00      2.92 o 
   4  -7  11        3.72        0.83      3.71 o 
  -4  -6  11        3.30       12.14      4.32 o 
  -3  -6  11        0.32        4.52      3.06 o 
  -2  -6  11      129.12      123.28      7.59 o 
  -1  -6  11       25.00       24.42      2.63 o 
   0  -6  11       39.09       39.97      2.52 o 
   1  -6  11       10.22       10.87      1.88 o 
   2  -6  11       23.92       19.30      2.19 o 
   3  -6  11       14.83       16.46      1.98 o 
   4  -6  11        2.58        0.76      3.28 o 
   5  -6  11       14.61       12.79      4.87 o 
  -5  -5  11       78.79       80.68      5.93 o 
  -4  -5  11      336.61      350.00     12.74 o 
  -3  -5  11      110.97      113.00      7.41 o 
  -2  -5  11        1.05       -1.28      3.26 o 
  -1  -5  11       53.96       51.71      4.06 o 
   0  -5  11      160.02      157.30      5.54 o 
   1  -5  11      391.33      375.46      7.94 o 
   2  -5  11       36.93       30.96      3.02 o 
   3  -5  11       32.14       23.49      2.36 o 
   4  -5  11       42.50       55.99      4.38 o 
   5  -5  11        0.07       -3.97      3.97 o 
  -6  -4  11       32.63       28.25      2.99 o 
  -5  -4  11      124.60      136.69      8.23 o 
  -4  -4  11       24.86       26.17      2.58 o 
  -3  -4  11        2.04        6.46      2.77 o 
  -2  -4  11      267.44      240.26      9.44 o 
  -1  -4  11      173.88      186.65      8.02 o 
   0  -4  11      370.09      335.18      7.52 o 
   1  -4  11      373.25      352.33     10.01 o 
   2  -4  11      884.72      897.14     17.32 o 
   3  -4  11      455.86      385.00     11.51 o 
   4  -4  11       50.63       50.77      3.71 o 
   5  -4  11       65.77       65.73      5.27 o 
   6  -4  11        3.11        4.91      3.75 o 
  -7  -3  11        6.64        2.44      3.99 o 
  -6  -3  11        0.29        0.00      3.15 o 
  -5  -3  11        3.45        7.59      3.86 o 
  -4  -3  11      271.52      278.75     10.43 o 
  -3  -3  11       12.43       18.26      1.97 o 
  -2  -3  11       25.49       23.45      2.36 o 
  -1  -3  11       81.80       89.89      5.53 o 
   0  -3  11      552.21      550.87     19.38 o 
   1  -3  11      747.61      702.25     18.30 o 
   2  -3  11       10.21       11.21      1.91 o 
   3  -3  11       27.33       23.09      2.07 o 
   4  -3  11       44.66       50.33      4.17 o 
   5  -3  11       50.05       47.91      4.66 o 
   6  -3  11       39.31       41.34      3.75 o 
  -7  -2  11        3.07        1.54      3.49 o 
  -6  -2  11        5.16        6.30      3.32 o 
  -5  -2  11      349.33      353.94     12.10 o 
  -4  -2  11      412.71      452.74     12.52 o 
  -3  -2  11      894.94      789.38     14.73 o 
  -2  -2  11       13.98       13.15      1.83 o 
  -1  -2  11       47.08       44.38      4.36 o 
   0  -2  11      520.90      493.17     11.90 o 
   1  -2  11        2.05        0.05      1.75 o 
   2  -2  11      228.47      247.68      8.72 o 
   3  -2  11      114.12      102.76      5.76 o 
   4  -2  11       24.12       28.82      2.51 o 
   5  -2  11      204.55      207.57      9.60 o 
   6  -2  11      132.22      137.21      8.40 o 
  -7  -1  11        2.63        8.90      3.40 o 
  -6  -1  11      243.66      260.76     10.26 o 
  -5  -1  11      804.87      784.22     16.48 o 
  -4  -1  11        5.45       -2.20      3.35 o 
  -3  -1  11       39.21       34.12      2.53 o 
  -2  -1  11       13.66       16.42      1.84 o 
  -1  -1  11      220.38      193.28      5.16 o 
   0  -1  11       32.72       37.27      2.09 o 
   1  -1  11      741.62      684.68     18.29 o 
   2  -1  11      112.33       99.97      5.87 o 
   3  -1  11      103.49      114.81      6.15 o 
   4  -1  11       17.11       18.11      2.29 o 
   5  -1  11      116.61      121.90      7.16 o 
   6  -1  11       43.50       53.91      4.07 o 
  -8   0  11        1.21        5.75      2.72 o 
  -7   0  11        1.44        3.98      3.18 o 
  -6   0  11       15.78       14.52      2.21 o 
  -5   0  11      251.77      282.86     10.25 o 
  -4   0  11      437.91      420.00     11.76 o 
  -3   0  11      408.20      391.54     10.11 o 
  -2   0  11      167.30      155.16      6.92 o 
  -1   0  11      372.77      342.21      6.61 o 
   0   0  11      394.97      390.72     10.95 o 
   1   0  11      737.59      672.34     30.42 o 
   2   0  11        2.63        4.35      2.57 o 
   3   0  11       13.30        9.02      3.13 o 
   4   0  11      409.81      502.46     13.48 o 
   5   0  11       15.17       14.94      2.14 o 
   6   0  11        0.11       -3.22      3.22 o 
  -8   1  11       11.34        9.76      4.11 o 
  -7   1  11        6.04        6.82      2.81 o 
  -6   1  11       54.71       56.73      4.41 o 
  -5   1  11      533.28      540.01     13.53 o 
  -4   1  11       39.47       38.86      2.80 o 
  -3   1  11       17.79       14.19      1.83 o 
  -2   1  11      161.11      149.59      6.57 o 
  -1   1  11     1486.74     1356.26     51.42 o 
   0   1  11        9.29        6.35      1.82 o 
   1   1  11      289.78      255.52      6.46 o 
   2   1  11      306.12      304.05      9.95 o 
   3   1  11      672.41      667.36     14.25 o 
   4   1  11      156.87      169.96      8.41 o 
   5   1  11      101.42      109.94      7.42 o 
   6   1  11       21.26       25.66      2.62 o 
  -8   2  11       11.05        9.41      3.99 o 
  -7   2  11        1.45        2.90      3.24 o 
  -6   2  11      140.34      144.29      7.72 o 
  -5   2  11       22.83       26.16      2.29 o 
  -4   2  11       51.04       44.29      3.02 o 
  -3   2  11      160.90      133.31      6.32 o 
  -2   2  11      784.43      792.47     14.90 o 
  -1   2  11        3.19        3.25      1.91 o 
   0   2  11       20.07       20.09      1.36 o 
   1   2  11       53.87       62.25      4.78 o 
   2   2  11       13.18        7.26      3.16 o 
   3   2  11       37.27       35.59      2.96 o 
   4   2  11      390.85      447.37     13.69 o 
   5   2  11       85.29       86.51      5.68 o 
   6   2  11        3.10        6.35      4.21 o 
  -7   3  11      143.22      157.24      8.63 o 
  -6   3  11       48.70       39.51      3.47 o 
  -5   3  11       78.70       90.74      6.27 o 
  -4   3  11       82.66       86.69      5.92 o 
  -3   3  11      675.65      621.42     13.13 o 
  -2   3  11       48.37       53.76      3.72 o 
  -1   3  11        5.68       11.08      3.36 o 
   0   3  11      171.42      162.31      9.26 o 
   1   3  11       43.44       38.76      3.07 o 
   2   3  11      225.97      224.56      9.28 o 
   3   3  11      500.81      475.03     12.83 o 
   4   3  11      305.46      348.13     12.61 o 
   5   3  11        4.12        7.00      1.94 o 
  -7   4  11      117.12      118.58      8.64 o 
  -6   4  11       31.32       35.39      3.25 o 
  -5   4  11        3.51       -1.31      3.33 o 
  -4   4  11        9.20        8.44      3.20 o 
  -3   4  11      132.87      119.97      6.59 o 
  -2   4  11      188.63      215.85      8.76 o 
  -1   4  11      225.20      229.96      7.48 o 
   0   4  11      102.74      100.98      4.50 o 
   1   4  11      270.15      272.34     10.04 o 
   2   4  11      211.42      185.85      8.83 o 
   3   4  11      230.11      242.25     10.68 o 
   4   4  11       15.07       17.80      2.63 o 
  -7   5  11        0.66        2.94      4.01 o 
  -6   5  11        0.73        2.68      4.00 o 
  -5   5  11      193.31      231.75     10.19 o 
  -4   5  11      223.05      227.88      9.49 o 
  -3   5  11      755.85      709.73     15.45 o 
  -2   5  11      351.73      315.72     11.59 o 
  -1   5  11       75.90       71.28      3.29 o 
   0   5  11       97.35      102.12      4.79 o 
   1   5  11      102.08       99.91      6.83 o 
   2   5  11        0.35        0.36      2.97 o 
   3   5  11        9.71        9.05      4.29 o 
   4   5  11       88.27      106.54      8.06 o 
  -6   6  11        9.45        0.00      3.79 o 
  -5   6  11       74.65       77.80      5.44 o 
  -4   6  11       99.72       98.36      7.16 o 
  -3   6  11       46.79       43.22      3.58 o 
  -2   6  11        1.12        0.94      3.02 o 
  -1   6  11       17.08       14.65      2.11 o 
   0   6  11       29.97       27.64      1.84 o 
   1   6  11       71.19       75.79      5.46 o 
   2   6  11       33.97       37.08      3.26 o 
   3   6  11      166.15      174.31     10.59 o 
  -5   7  11        2.22        5.03      3.56 o 
  -4   7  11       24.42       30.79      3.00 o 
  -3   7  11       52.48       45.77      3.28 o 
  -2   7  11       12.26       12.62      2.10 o 
  -1   7  11       22.75       17.90      1.86 o 
   0   7  11       23.46       18.68      1.82 o 
   1   7  11       90.40       85.94      5.98 o 
  -2  -7  12        0.38        1.26      4.05 o 
  -1  -7  12       60.62       59.02      4.30 o 
   0  -7  12        6.75        7.29      2.04 o 
   1  -7  12       20.17       21.06      9.64 o 
   2  -7  12       14.64       12.93      2.31 o 
   3  -7  12       55.53       44.69      3.34 o 
  -4  -6  12       72.93       77.14      5.83 o 
  -3  -6  12       98.45      103.93      7.52 o 
  -2  -6  12        2.13        6.68      1.92 o 
  -1  -6  12       26.57       25.78      2.46 o 
   0  -6  12        7.05        7.14      1.78 o 
   1  -6  12       13.63       13.98      1.58 o 
   2  -6  12      164.46      159.66      8.81 o 
   3  -6  12        0.45        2.09      2.96 o 
   4  -6  12        3.22        2.02      3.82 o 
  -5  -5  12        8.26       12.30      5.22 o 
  -4  -5  12        9.94        7.36      4.04 o 
  -3  -5  12       60.43       58.72      5.16 o 
  -2  -5  12      320.09      290.19     11.44 o 
  -1  -5  12       14.07       10.58      3.97 o 
   0  -5  12        0.30        2.61      1.82 o 
   1  -5  12      218.27      224.14     14.54 o 
   2  -5  12       84.09      100.18      6.86 o 
   3  -5  12        9.58       10.30      1.93 o 
   4  -5  12        5.88        9.68      2.02 o 
   5  -5  12        3.26        7.38      3.76 o 
  -6  -4  12        4.11       10.01      3.54 o 
  -5  -4  12      172.86      168.83      9.48 o 
  -4  -4  12      161.45      171.43      9.07 o 
  -3  -4  12      243.10      246.33     10.31 o 
  -2  -4  12      137.41      117.26      7.55 o 
  -1  -4  12       44.24       38.31      3.30 o 
   0  -4  12      368.29      372.24      8.15 o 
   1  -4  12      251.25      240.40     11.12 o 
   2  -4  12      274.38      250.31     10.28 o 
   3  -4  12       36.22       34.87      2.55 o 
   4  -4  12      171.77      169.05      9.55 o 
   5  -4  12       55.16       58.49      5.23 o 
  -6  -3  12       33.18       28.65      2.90 o 
  -5  -3  12        2.24        0.35      3.95 o 
  -4  -3  12       16.30       10.55      4.22 o 
  -3  -3  12       66.72       67.15      4.57 o 
  -2  -3  12      853.45      854.53     16.80 o 
  -1  -3  12      164.97      161.53      7.37 o 
   0  -3  12       53.85       53.78      2.74 o 
   1  -3  12      512.69      469.38     22.85 o 
   2  -3  12      588.77      548.95     14.14 o 
   3  -3  12       85.40       84.41      5.94 o 
   4  -3  12       38.54       44.25      3.01 o 
   5  -3  12      120.16      150.31      8.32 o 
   6  -3  12       42.65       46.73      4.28 o 
  -7  -2  12        2.50        5.26      3.31 o 
  -6  -2  12      131.79      130.74      8.11 o 
  -5  -2  12       43.77       46.63      3.55 o 
  -4  -2  12       42.10       43.00      3.11 o 
  -3  -2  12      286.39      262.50      9.08 o 
  -2  -2  12       21.81       19.76      2.18 o 
  -1  -2  12      121.55      120.77      4.50 o 
   0  -2  12        3.66        4.11      1.73 o 
   1  -2  12      169.89      148.65      4.92 o 
   2  -2  12      565.78      526.74     13.25 o 
   3  -2  12       39.33       48.66      3.87 o 
   4  -2  12      420.76      480.45     13.90 o 
   5  -2  12       43.06       42.89      3.18 o 
   6  -2  12       16.32       12.01      4.40 o 
  -7  -1  12      118.92      116.59      7.81 o 
  -6  -1  12        0.36       -3.78      3.78 o 
  -5  -1  12       81.05       86.71      6.15 o 
  -4  -1  12      124.97      132.98      7.32 o 
  -3  -1  12      672.93      677.56     13.78 o 
  -2  -1  12      184.28      185.68      7.76 o 
  -1  -1  12      455.80      418.79     12.71 o 
   0  -1  12      135.23      130.94      4.67 o 
   1  -1  12       69.64       69.60      5.56 o 
   2  -1  12      652.23      656.79     14.79 o 
   3  -1  12      131.62      154.41      7.25 o 
   4  -1  12      120.09      135.85      7.55 o 
   5  -1  12       16.20       20.61      2.43 o 
   6  -1  12        2.95        2.48      4.05 o 
  -7   0  12       43.15       41.62      3.37 o 
  -6   0  12      131.69      119.82      7.69 o 
  -5   0  12      135.55      132.77      7.62 o 
  -4   0  12        0.71       -1.46      3.05 o 
  -3   0  12      298.15      303.08      9.27 o 
  -2   0  12     1755.97     1726.80     22.61 o 
  -1   0  12       72.18       69.04      3.62 o 
   0   0  12       20.49       18.93      1.82 o 
   1   0  12      459.58      404.06     11.26 o 
   2   0  12       45.83       70.63      5.30 o 
   3   0  12      412.82      375.16     11.14 o 
   4   0  12        0.40        1.37      3.62 o 
   5   0  12        0.62        4.08      3.12 o 
   6   0  12        1.92        5.03      2.72 o 
  -7   1  12        1.91        5.30      3.12 o 
  -6   1  12       18.14       20.69      2.35 o 
  -5   1  12      301.16      328.89     11.28 o 
  -4   1  12      377.30      375.08     11.70 o 
  -3   1  12     2158.82     2107.45     24.32 o 
  -2   1  12      254.35      263.43      9.14 o 
  -1   1  12      194.82      196.13      5.41 o 
   0   1  12       99.96      105.27      5.21 o 
   1   1  12      648.39      593.37      9.45 o 
   2   1  12      232.04      233.32      9.14 o 
   3   1  12       68.95       75.34      5.51 o 
   4   1  12      266.94      285.88     11.34 o 
   5   1  12       22.48       22.25      2.63 o 
  -7   2  12       57.71       61.94      4.69 o 
  -6   2  12      106.88       98.50      7.19 o 
  -5   2  12        1.60        0.95      3.05 o 
  -4   2  12      132.78      124.83      7.30 o 
  -3   2  12       53.02       50.98      3.85 o 
  -2   2  12      729.12      724.01     15.12 o 
  -1   2  12      105.08      106.28      8.72 o 
   0   2  12      132.31      124.80      4.75 o 
   1   2  12      392.25      383.74     11.35 o 
   2   2  12      227.06      239.13      9.21 o 
   3   2  12      194.64      192.66      8.48 o 
   4   2  12        3.21       -1.48      4.08 o 
   5   2  12       63.88       66.70      5.48 o 
  -7   3  12        2.83        3.53      3.53 o 
  -6   3  12       67.80       66.98      4.46 o 
  -5   3  12        0.67        1.65      2.40 o 
  -4   3  12        6.25        7.35      1.64 o 
  -3   3  12      459.44      449.37     12.03 o 
  -2   3  12       47.45       48.56      3.56 o 
  -1   3  12      136.56      136.50      4.90 o 
   0   3  12        0.80        1.35      1.76 o 
   1   3  12      485.52      488.34     12.85 o 
   2   3  12      144.30      141.62      8.02 o 
   3   3  12        8.22       12.95      1.96 o 
   4   3  12      316.48      397.32     13.80 o 
   5   3  12       67.79       71.15      5.93 o 
  -7   4  12      128.42      115.00      8.50 o 
  -6   4  12        0.05        0.76      3.00 o 
  -5   4  12        0.41        1.74      3.17 o 
  -4   4  12        7.73        4.70      3.80 o 
  -3   4  12      262.41      243.24      9.25 o 
  -2   4  12      198.68      200.06      9.09 o 
  -1   4  12        4.35        3.10      2.13 o 
   0   4  12      496.02      484.75      9.60 o 
   1   4  12        8.45        3.87      3.79 o 
   2   4  12       14.57       11.35      3.92 o 
   3   4  12       23.13       24.24      2.77 o 
   4   4  12       63.12       63.31      5.58 o 
  -6   5  12       40.42       40.17      3.14 o 
  -5   5  12        0.35       -0.37      3.52 o 
  -4   5  12       21.07       13.93      2.55 o 
  -3   5  12      291.16      281.13     10.51 o 
  -2   5  12      478.63      481.11     14.41 o 
  -1   5  12      385.88      381.46      8.70 o 
   0   5  12      234.15      250.79      7.36 o 
   1   5  12        3.87        4.96      3.17 o 
   2   5  12       30.59       31.87      2.94 o 
   3   5  12       51.59       63.79      5.04 o 
  -5   6  12        2.63        4.04      3.23 o 
  -4   6  12       19.33       12.66      4.93 o 
  -3   6  12      266.09      214.65      9.76 o 
  -2   6  12        1.42       -3.38      3.38 o 
  -1   6  12       88.57       84.71      4.40 o 
   0   6  12       18.61       16.61      2.92 o 
   1   6  12        8.71        8.11      2.23 o 
   2   6  12       26.81       38.59      3.60 o 
  -4   7  12        0.26        0.42      3.89 o 
  -3   7  12       15.51        7.52      3.61 o 
  -2   7  12       38.64       37.00      3.16 o 
  -1   7  12       66.72       61.58      2.76 o 
   0   7  12       41.76       42.01      2.49 o 
  -1  -7  13        8.71       11.63      4.41 o 
   0  -7  13       37.06       35.51      2.19 o 
   1  -7  13      107.78      113.33      8.15 o 
   2  -7  13       87.38       79.77      5.61 o 
  -3  -6  13       39.15       32.71      3.47 o 
  -2  -6  13       42.72       40.85      3.26 o 
  -1  -6  13        2.62        1.51      3.43 o 
   0  -6  13       11.59       11.93      4.98 o 
   1  -6  13        0.11        0.68      2.39 o 
   2  -6  13      163.92      177.46      9.35 o 
   3  -6  13       41.12       37.56      3.40 o 
  -4  -5  13       86.57       95.47      6.29 o 
  -3  -5  13       30.37       32.56      2.78 o 
  -2  -5  13       15.21       13.91      2.55 o 
  -1  -5  13        8.54        0.69      3.71 o 
   0  -5  13        3.92        3.33      4.32 o 
   1  -5  13       11.57       12.81      1.49 o 
   2  -5  13       97.70      102.69      7.42 o 
   3  -5  13        1.74        1.38      3.45 o 
   4  -5  13       98.39       96.24      6.24 o 
  -5  -4  13        0.05        2.39      3.64 o 
  -4  -4  13      269.41      303.32     12.05 o 
  -3  -4  13      238.55      228.84     10.83 o 
  -2  -4  13      346.40      355.43     12.29 o 
  -1  -4  13       56.22       57.71      4.38 o 
   0  -4  13        1.35       -2.25      2.25 o 
   1  -4  13      260.68      251.71     21.11 o 
   2  -4  13       51.65       41.06      3.47 o 
   3  -4  13       79.72       95.45      6.46 o 
   4  -4  13        9.13       10.26      4.57 o 
   5  -4  13       87.54      106.21      7.80 o 
  -6  -3  13        1.59       -0.82      3.87 o 
  -5  -3  13      327.36      317.63     12.11 o 
  -4  -3  13       97.45      103.62      7.59 o 
  -3  -3  13       59.21       65.72      4.75 o 
  -2  -3  13       45.11       50.74      3.76 o 
  -1  -3  13      276.40      264.82      9.92 o 
   0  -3  13      181.29      177.58      5.85 o 
   1  -3  13        4.79        2.60      2.01 o 
   2  -3  13      170.91      175.51      8.41 o 
   3  -3  13      129.48      117.94      6.85 o 
   4  -3  13      453.73      472.40     14.68 o 
   5  -3  13        1.35       -2.82      4.61 o 
  -6  -2  13       13.71       17.25      2.50 o 
  -5  -2  13       19.15       18.49      2.38 o 
  -4  -2  13        4.88        3.01      3.23 o 
  -3  -2  13        0.80        5.26      2.72 o 
  -2  -2  13      212.36      207.39      9.03 o 
  -1  -2  13        0.80        0.70      2.63 o 
   0  -2  13       28.39       26.89      1.54 o 
   1  -2  13      205.24      209.14     14.47 o 
   2  -2  13      205.60      202.18      9.31 o 
   3  -2  13       26.37       25.08      2.42 o 
   4  -2  13       44.61       45.70      3.32 o 
   5  -2  13      252.74      284.47     11.97 o 
  -7  -1  13       14.18       12.32      4.50 o 
  -6  -1  13       91.26       82.72      5.72 o 
  -5  -1  13       15.73       15.09      2.23 o 
  -4  -1  13        5.25        4.19      3.08 o 
  -3  -1  13      125.07      116.34      6.69 o 
  -2  -1  13      347.23      344.14     11.20 o 
  -1  -1  13       62.70       66.15      3.61 o 
   0  -1  13        6.58        9.60      1.54 o 
   1  -1  13        0.94        3.64      2.15 o 
   2  -1  13       98.81      106.94      6.71 o 
   3  -1  13       61.87       58.92      4.30 o 
   4  -1  13      281.28      279.03     11.36 o 
   5  -1  13       47.55       56.47      4.22 o 
  -7   0  13       50.88       57.12      4.98 o 
  -6   0  13       17.18        2.22      4.45 o 
  -5   0  13       59.27       60.10      4.66 o 
  -4   0  13      146.61      146.14      7.87 o 
  -3   0  13        0.58        0.79      2.91 o 
  -2   0  13      241.12      236.00      9.54 o 
  -1   0  13       48.28       47.17      2.50 o 
   0   0  13      520.44      529.04      9.14 o 
   1   0  13       53.54       48.32      3.12 o 
   2   0  13       51.18       56.51      4.07 o 
   3   0  13       28.01       30.49      2.26 o 
   4   0  13      101.57      111.58      7.71 o 
   5   0  13       36.72       43.91      3.44 o 
  -7   1  13        0.19       -3.60      3.86 o 
  -6   1  13      159.35      137.46      8.15 o 
  -5   1  13       10.16       11.90      2.19 o 
  -4   1  13       55.09       54.69      4.56 o 
  -3   1  13      443.93      432.39     11.82 o 
  -2   1  13     1054.34     1021.36     18.56 o 
  -1   1  13      366.81      339.53      7.50 o 
   0   1  13      142.97      136.51     14.22 o 
   1   1  13       38.16       41.51      2.55 o 
   2   1  13        9.65        4.78      3.17 o 
   3   1  13       11.29        9.93      1.98 o 
   4   1  13      103.09      135.64      8.21 o 
   5   1  13       82.09       99.53      6.44 o 
  -7   2  13       81.29       94.89      7.48 o 
  -6   2  13      110.18       97.75      7.37 o 
  -5   2  13       31.59       29.58      2.51 o 
  -4   2  13       18.72       13.89      2.07 o 
  -3   2  13       61.54       57.29      4.09 o 
  -2   2  13       16.97       18.90      2.38 o 
  -1   2  13        0.54        4.50      1.77 o 
   0   2  13      403.31      414.25     10.74 o 
   1   2  13        9.00        8.19      3.36 o 
   2   2  13      193.73      200.59      9.18 o 
   3   2  13      156.58      159.73      8.40 o 
   4   2  13      491.76      573.77     16.79 o 
  -7   3  13      209.37      197.01     10.93 o 
  -6   3  13        0.93        1.16      3.34 o 
  -5   3  13       62.52       71.71      5.08 o 
  -4   3  13        0.32        3.40      2.84 o 
  -3   3  13       37.03       37.55      3.23 o 
  -2   3  13      587.33      583.79     14.79 o 
  -1   3  13       22.42       21.14      1.50 o 
   0   3  13       41.08       43.68      2.22 o 
   1   3  13       58.42       59.89      4.17 o 
   2   3  13       99.65       95.48      7.62 o 
   3   3  13      141.00      128.27      8.43 o 
   4   3  13        1.58        8.42      3.47 o 
  -6   4  13       94.25      105.74      7.38 o 
  -5   4  13       37.07       46.36      3.53 o 
  -4   4  13        3.38        4.57      1.82 o 
  -3   4  13      201.74      197.41      8.89 o 
  -2   4  13      194.18      205.47      9.44 o 
  -1   4  13      101.05      101.26      4.90 o 
   0   4  13       43.64       40.31      2.44 o 
   1   4  13        9.75       11.63      2.18 o 
   2   4  13        0.66       -3.48      3.48 o 
   3   4  13        6.83        8.26      3.83 o 
  -5   5  13        6.91        5.95      3.94 o 
  -4   5  13       99.52      107.77      7.85 o 
  -3   5  13      122.48      125.72      7.23 o 
  -2   5  13       87.39       98.72      7.24 o 
  -1   5  13        0.61       -0.87      2.55 o 
   0   5  13      183.03      192.34      6.99 o 
   1   5  13       42.56       47.44      3.95 o 
   2   5  13       10.13        9.99      4.21 o 
  -4   6  13       24.00       26.50      2.91 o 
  -3   6  13        0.14        3.62      3.16 o 
  -2   6  13       91.34       82.62      6.23 o 
  -1   6  13       57.22       56.40      3.01 o 
   0   6  13        1.74        4.55      4.27 o 
   1   6  13       19.69       20.38      2.76 o 
  -2  -6  14       42.50       47.44      3.60 o 
  -1  -6  14       20.81       22.35      2.81 o 
   0  -6  14        3.12        6.72      2.48 o 
   1  -6  14       69.42       76.78      5.51 o 
   2  -6  14        0.26        6.42      3.99 o 
  -4  -5  14        0.28        1.30      3.91 o 
  -3  -5  14       27.07       29.52      2.99 o 
  -2  -5  14       81.98       87.07      5.60 o 
  -1  -5  14        0.68        0.74      2.92 o 
   0  -5  14        0.70        2.03      2.40 o 
   1  -5  14        1.77        1.12      2.16 o 
   2  -5  14       25.56       19.60      2.71 o 
   3  -5  14       30.76       31.88      2.99 o 
  -5  -4  14       59.30       54.34      3.76 o 
  -4  -4  14        1.45        1.21      4.37 o 
  -3  -4  14       31.13       39.50      3.22 o 
  -2  -4  14      293.31      288.18     11.51 o 
  -1  -4  14      158.94      149.12      8.68 o 
   0  -4  14      161.33      176.71     11.25 o 
   1  -4  14        2.98        3.43      2.20 o 
   2  -4  14       11.08        9.32      3.56 o 
   3  -4  14       56.46       56.97      4.49 o 
   4  -4  14        1.00        2.96      3.91 o 
  -5  -3  14       90.27       93.03      6.13 o 
  -4  -3  14       18.01       22.87      2.57 o 
  -3  -3  14      352.81      383.23     12.72 o 
  -2  -3  14      592.61      595.12     15.71 o 
  -1  -3  14        0.04        3.55      3.04 o 
   0  -3  14        2.34        4.50      2.31 o 
   1  -3  14      104.97      111.26      4.82 o 
   2  -3  14       10.08        8.52      3.79 o 
   3  -3  14        0.12        1.34      2.81 o 
   4  -3  14      164.54      195.22     10.38 o 
  -6  -2  14       40.80       47.61      4.02 o 
  -5  -2  14       14.41        9.06      4.44 o 
  -4  -2  14        0.61       -3.25      3.25 o 
  -3  -2  14       50.18       43.86      2.98 o 
  -2  -2  14      233.03      239.23      9.82 o 
  -1  -2  14       41.42       46.94      3.36 o 
   0  -2  14       75.79       95.94      5.15 o 
   1  -2  14        4.37        4.95      2.37 o 
   2  -2  14      242.35      251.97     10.32 o 
   3  -2  14      246.52      251.75     10.44 o 
   4  -2  14      218.81      238.90     10.84 o 
   5  -2  14       19.32       20.75      2.76 o 
  -6  -1  14        1.90        7.64      3.44 o 
  -5  -1  14        2.98        7.66      3.52 o 
  -4  -1  14       10.44       13.02      2.09 o 
  -3  -1  14      101.56      109.06      6.51 o 
  -2  -1  14      149.06      169.40      8.36 o 
  -1  -1  14       22.43       25.20      1.62 o 
   0  -1  14       75.43       80.21      4.30 o 
   1  -1  14      207.37      198.32      7.21 o 
   2  -1  14        5.65        6.09      4.06 o 
   3  -1  14       15.95       19.91      2.37 o 
   4  -1  14      105.49      142.45      8.57 o 
   5  -1  14       73.23       86.15      6.86 o 
  -6   0  14       99.11      105.44      7.77 o 
  -5   0  14       10.49       15.42      2.10 o 
  -4   0  14       17.90       22.78      2.51 o 
  -3   0  14      296.66      307.44     10.23 o 
  -2   0  14       77.73       79.96      5.90 o 
  -1   0  14       43.47       49.98      2.72 o 
   0   0  14       27.45       25.99      1.98 o 
   1   0  14       34.49       31.56      1.79 o 
   2   0  14        4.73       -0.68      3.50 o 
   3   0  14        2.74        3.58      3.17 o 
   4   0  14      126.87      153.09      8.65 o 
  -6   1  14       11.42       13.12      2.40 o 
  -5   1  14       73.45       80.63      5.44 o 
  -4   1  14       55.76       64.79      4.61 o 
  -3   1  14        6.35       -0.87      3.36 o 
  -2   1  14       23.14       17.73      2.57 o 
  -1   1  14      299.90      294.37      7.27 o 
   0   1  14      641.86      687.04     31.40 o 
   1   1  14        7.06       10.49      1.61 o 
   2   1  14        8.03        6.27      1.91 o 
   3   1  14       14.32       16.91      2.25 o 
   4   1  14        0.07        4.11      3.72 o 
  -6   2  14       53.24       52.54      3.63 o 
  -5   2  14       36.02       34.08      2.74 o 
  -4   2  14       36.57       32.07      2.69 o 
  -3   2  14      295.82      268.68     10.16 o 
  -2   2  14       71.18       69.13      4.81 o 
  -1   2  14       23.55       20.16      3.33 o 
   0   2  14       17.78       25.31      2.79 o 
   1   2  14      112.65      126.54      7.34 o 
   2   2  14       11.82       17.32      2.22 o 
   3   2  14       30.13       33.67      3.05 o 
   4   2  14      129.28      131.39      9.09 o 
  -6   3  14       68.24       69.24      5.85 o 
  -5   3  14       11.02       15.74      2.37 o 
  -4   3  14        4.71        8.44      3.58 o 
  -3   3  14       72.58       81.20      6.21 o 
  -2   3  14       48.62       52.24      3.71 o 
  -1   3  14      148.87      144.19      5.77 o 
   0   3  14      643.05      692.98     16.59 o 
   1   3  14        9.42       11.49      2.14 o 
   2   3  14       10.18       10.77      3.73 o 
   3   3  14       64.35       58.82      5.34 o 
  -5   4  14        2.59        5.16      3.53 o 
  -4   4  14       42.42       49.13      3.67 o 
  -3   4  14      185.54      153.21      8.23 o 
  -2   4  14       30.49       28.85      2.87 o 
  -1   4  14      291.24      283.34      8.10 o 
   0   4  14      165.69      177.72     10.81 o 
   1   4  14        0.08        1.51      2.72 o 
   2   4  14       10.19       14.01      2.52 o 
  -5   5  14       84.50       87.44      6.42 o 
  -4   5  14        1.77        3.21      4.09 o 
  -3   5  14       28.70       32.74      2.62 o 
  -2   5  14       42.45       52.60      3.62 o 
  -1   5  14       54.98       59.21      9.20 o 
   0   5  14       34.66       41.52      3.38 o 
   1   5  14        2.69        2.05      3.59 o 
  -3   6  14       56.98       49.23      4.76 o 
  -2   6  14        0.52       -0.76      2.91 o 
  -1   6  14       44.35       48.17      3.61 o 
  -3  -5  15       89.75       98.25      6.55 o 
  -2  -5  15       12.68       10.92      4.64 o 
  -1  -5  15        1.22        1.19      3.45 o 
   0  -5  15        9.34       11.25      2.95 o 
   1  -5  15       18.98       20.52      2.34 o 
   2  -5  15        0.92       -2.56      3.62 o 
  -4  -4  15       22.94       27.15      3.00 o 
  -3  -4  15      214.51      228.41     11.45 o 
  -2  -4  15        0.17       -3.13      3.41 o 
  -1  -4  15        1.76       -2.60      3.62 o 
   0  -4  15       20.92       21.06      1.80 o 
   1  -4  15       41.94       40.20      3.46 o 
   2  -4  15       16.41       13.44      2.77 o 
   3  -4  15        0.34        1.89      3.04 o 
  -5  -3  15       53.96       54.03      4.73 o 
  -4  -3  15       94.54      117.53      8.64 o 
  -3  -3  15      134.31      143.73      8.90 o 
  -2  -3  15      119.89      118.50      8.55 o 
  -1  -3  15      107.29      115.84      7.35 o 
   0  -3  15      340.32      352.50      8.83 o 
   1  -3  15        1.44        1.60      2.23 o 
   2  -3  15        9.38        8.10      3.84 o 
   3  -3  15       13.93       17.17      2.44 o 
  -5  -2  15        0.55        5.65      3.18 o 
  -4  -2  15        0.06        3.11      3.47 o 
  -3  -2  15      191.33      191.96      9.21 o 
  -2  -2  15        0.61        2.82      2.91 o 
  -1  -2  15        2.42        1.16      2.57 o 
   0  -2  15       87.47       92.46      5.07 o 
   1  -2  15      255.54      253.45      7.41 o 
   2  -2  15        6.16       12.48      2.09 o 
   3  -2  15        7.48        9.20      2.22 o 
   4  -2  15      202.43      224.06     11.25 o 
  -5  -1  15        9.05        5.87      4.01 o 
  -4  -1  15        3.63        2.26      3.06 o 
  -3  -1  15       14.69       17.29      2.26 o 
  -2  -1  15      187.00      186.03      9.54 o 
  -1  -1  15      128.56      139.71      7.72 o 
   0  -1  15      401.57      421.43      9.27 o 
   1  -1  15        4.96        1.05      3.35 o 
   2  -1  15       16.20       13.56      1.99 o 
   3  -1  15       61.50       73.22      4.97 o 
   4  -1  15       50.82       44.40      3.31 o 
  -6   0  15       38.78       39.22      3.59 o 
  -5   0  15        5.04       -4.54      4.54 o 
  -4   0  15       89.76       98.53      7.30 o 
  -3   0  15      130.62      130.17      7.40 o 
  -2   0  15       99.75       99.88      6.93 o 
  -1   0  15      126.27      137.05      5.43 o 
   0   0  15       84.58       84.19      5.02 o 
   1   0  15       14.48       12.38      2.00 o 
   2   0  15       28.36       26.01      2.57 o 
   3   0  15        0.07        4.24      3.12 o 
   4   0  15      149.57      189.90     10.34 o 
  -6   1  15      137.05      140.31      9.13 o 
  -5   1  15       17.47       11.18      5.16 o 
  -4   1  15        4.11        2.24      3.54 o 
  -3   1  15      193.15      186.96      8.87 o 
  -2   1  15        0.13       -3.38      3.38 o 
  -1   1  15       15.46        9.59      1.81 o 
   0   1  15      127.46      152.80      6.14 o 
   1   1  15        3.09       -1.66      2.95 o 
   2   1  15       21.28       31.41      2.82 o 
   3   1  15        0.92        3.26      3.26 o 
  -6   2  15        8.96        9.36      4.62 o 
  -5   2  15        0.99       -1.18      3.11 o 
  -4   2  15       26.57       27.31      2.71 o 
  -3   2  15        2.32        5.49      2.94 o 
  -2   2  15      166.75      188.92      9.27 o 
  -1   2  15      156.31      172.60      6.26 o 
   0   2  15      192.51      203.29      6.83 o 
   1   2  15        0.54       -0.72      4.03 o 
   2   2  15        2.27        0.00      3.87 o 
   3   2  15      216.93      255.10     10.71 o 
  -5   3  15        3.97        7.29      3.58 o 
  -4   3  15       24.04       23.99      2.61 o 
  -3   3  15      131.33      121.07      7.56 o 
  -2   3  15        5.15        3.72      3.72 o 
  -1   3  15       11.19        8.55      2.60 o 
   0   3  15       53.06       62.20      3.67 o 
   1   3  15      166.40      168.53      9.20 o 
   2   3  15      126.88      146.92      8.94 o 
  -4   4  15        0.79       -1.61      3.73 o 
  -3   4  15      130.81      117.39      7.46 o 
  -2   4  15       36.45       31.08      3.18 o 
  -1   4  15       44.32       42.36      2.47 o 
   0   4  15      162.04      179.12     16.07 o 
   1   4  15        9.37        8.56      3.67 o 
  -3   5  15        0.91        3.44      4.02 o 
  -2   5  15        8.66       11.32      2.31 o 
  -1   5  15        9.49        9.04      1.94 o 
   0   5  15       15.46       21.13      2.01 o 
  -3  -4  16       10.49        9.76      2.72 o 
  -2  -4  16       22.40       20.37      2.88 o 
  -1  -4  16       40.50       37.87      3.18 o 
   0  -4  16       17.09       20.99      3.78 o 
   1  -4  16        4.73        1.20      2.69 o 
   2  -4  16        8.73        5.22      4.13 o 
  -4  -3  16        0.97       -3.49      4.22 o 
  -3  -3  16      122.66      137.53      8.92 o 
  -2  -3  16        3.17        5.19      3.81 o 
  -1  -3  16        5.16        2.29      3.85 o 
   0  -3  16      154.39      180.32      6.78 o 
   1  -3  16       31.45       28.35      2.08 o 
   2  -3  16        9.54       12.26      2.36 o 
  -4  -2  16        0.14        0.00      3.40 o 
  -3  -2  16       11.48       17.04      2.46 o 
  -2  -2  16      144.99      159.81      8.89 o 
  -1  -2  16      184.72      197.72      7.59 o 
   0  -2  16       84.61      100.58      5.00 o 
   1  -2  16       55.90       57.39      8.06 o 
   2  -2  16       18.26       19.95      2.67 o 
   3  -2  16       58.56       63.11      4.93 o 
  -5  -1  16        3.12        1.26      3.78 o 
  -4  -1  16        8.36       14.78      2.44 o 
  -3  -1  16      136.41      141.57      7.97 o 
  -2  -1  16        7.91       10.49      4.17 o 
  -1  -1  16       23.28       17.80      1.87 o 
   0  -1  16      207.63      242.23      8.62 o 
   1  -1  16      110.89       99.95      5.29 o 
   2  -1  16       32.97       47.72      3.67 o 
   3  -1  16        3.21        7.23      3.38 o 
  -5   0  16        2.40        4.96      3.65 o 
  -4   0  16       11.50       12.19      2.39 o 
  -3   0  16       18.25       22.56      2.49 o 
  -2   0  16       32.90       31.02      2.80 o 
  -1   0  16       47.51       47.43      2.56 o 
   0   0  16       88.39       94.98      4.98 o 
   1   0  16        3.87        1.28      2.39 o 
   2   0  16        4.30        4.05      3.24 o 
   3   0  16       41.85       49.04      4.38 o 
  -5   1  16       49.33       57.33      4.01 o 
  -4   1  16      234.78      219.63     11.22 o 
  -3   1  16        4.57        3.08      3.80 o 
  -2   1  16        0.62       -1.88      3.21 o 
  -1   1  16       15.31       18.19      1.60 o 
   0   1  16        0.33        2.26      2.51 o 
   1   1  16       15.50       19.24      1.69 o 
   2   1  16       30.24       46.48      4.06 o 
  -5   2  16       51.73       54.07      4.34 o 
  -4   2  16        2.16        1.23      3.84 o 
  -3   2  16       66.66       72.26      4.91 o 
  -2   2  16       46.29       50.51      4.49 o 
  -1   2  16       19.69       23.91      1.93 o 
   0   2  16      211.20      233.60      7.67 o 
   1   2  16      196.91      256.87     11.13 o 
   2   2  16       63.10       77.06      5.81 o 
  -4   3  16      141.91      141.46      9.64 o 
  -3   3  16       32.38       38.80      3.08 o 
  -2   3  16       32.48       37.66      3.08 o 
  -1   3  16      151.53      164.20      8.79 o 
   0   3  16      133.77      156.37     13.52 o 
   1   3  16        0.36        3.31      3.70 o 
  -3   4  16       51.08       46.36      4.70 o 
  -2   4  16        3.85        4.69      4.29 o 
  -1   4  16       22.21       20.49      1.91 o 
   0   4  16       58.11       70.45      9.00 o 
  -2  -3  17        9.35        3.89      4.03 o 
  -1  -3  17       14.46       20.65      2.63 o 
   0  -3  17        0.42        1.30      5.03 o 
   1  -3  17       67.40       81.20      4.80 o 
  -3  -2  17       18.28       16.38      2.52 o 
  -2  -2  17       22.31       20.41      2.86 o 
  -1  -2  17       58.31       66.04      3.52 o 
   0  -2  17      262.57      310.68     15.85 o 
   1  -2  17       25.12       24.32      2.04 o 
  -3  -1  17        6.24        9.67      3.79 o 
  -2  -1  17       76.72       72.33      5.82 o 
  -1  -1  17       43.75       48.70      2.57 o 
   0  -1  17       39.92       50.32      2.84 o 
   1  -1  17       74.13       79.27      4.23 o 
   2  -1  17       19.42       29.44      2.96 o 
  -4   0  17        1.78       -2.17      4.77 o 
  -3   0  17        8.46        7.75      3.78 o 
  -2   0  17       15.04       24.32      2.56 o 
  -1   0  17        1.97       -2.56      2.56 o 
   0   0  17      109.03      129.39      6.16 o 
   1   0  17       89.57       91.18      4.62 o 
  -4   1  17       65.51       75.77      6.01 o 
  -3   1  17       22.76       24.52      2.50 o 
  -2   1  17        0.67        3.28      3.38 o 
  -1   1  17        0.43       -0.29      1.53 o 
   0   1  17      106.09      137.85      6.15 o 
   1   1  17       62.87       73.37      3.81 o 
  -3   2  17        1.74        2.28      3.72 o 
  -2   2  17        3.82       -2.52      3.71 o 
  -1   2  17       58.26       71.00      4.44 o 
   0   2  17       26.77       28.63      2.27 o 
  -2   3  17       20.86       21.84      3.15 o 
  -1   3  17        0.95       -1.17      5.46 o 
                                                 
